# Supplementary material for: Normative Data for Learning and Memory Test (TAMV-I) in Latin American and Spanish Children: An item response theory and linear mixed models approach
Source: PLoS One. 2026 Feb 18;21(2):e0341237. doi: 10.1371/journal.pone.0341237 (PMC12915919; doi:10.1371/journal.pone.0341237)
Supplement: S1 File — (CSV) [file pone.0341237.s001.csv]

country	MPE	age	sex	sex2	E1_1	E1_2	E1_3	E1_4	E1_5	E1_6	E1_7	E1_8	E1_9	E1_10	E1_11	E1_12	t_e1	E2_1	E2_2	E2_3	E2_4	E2_5	E2_6	E2_7	E2_8	E2_9	E2_10	E2_11	E2_12	t_e2	E3_1	E3_2	E3_3	E3_4	E3_5	E3_6	E3_7	E3_8	E3_9	E3_10	E3_11	E3_12	t_e3	E4_1	E4_2	E4_3	E4_4	E4_5	E4_6
Spain	18	17	Girl	0	1	1	1	1	1	1	0	1	0	1	0	1	9	1	1	1	1	1	0	1	0	1	1	1	1	10	1	1	0	1	1	1	1	1	1	1	1	1	11	1	1	1	1	1	1
Spain	15.5	16	Girl	0	1	1	1	1	1	1	1	0	1	1	1	1	11	1	1	1	1	1	1	1	1	0	1	1	1	11	1	1	1	1	1	1	1	1	1	1	1	1	12	1	1	1	1	1	1
Spain	18	14	Boy	1	1	1	1	1	1	0	0	0	1	0	1	1	8	1	1	1	0	1	1	1	1	1	0	0	1	9	1	0	1	1	1	1	1	0	1	1	1	1	10	1	1	1	1	1	0
Spain	10	15	Girl	0	1	1	1	0	0	1	1	0	0	1	1	1	8	1	1	1	1	0	0	0	1	1	1	1	1	9	1	1	1	1	1	1	1	1	1	1	1	1	12	1	1	1	1	1	1
Spain	18	13	Girl	0	1	1	1	1	1	1	1	1	0	1	1	1	11	1	1	1	1	1	1	1	1	1	1	1	1	12	1	1	1	1	0	1	1	1	1	1	1	0	10	1	1	1	1	1	1
Spain	14	17	Girl	0	1	1	0	1	1	0	1	0	0	1	0	1	7	1	1	0	1	0	1	1	0	0	0	1	1	7	1	1	1	1	1	1	1	1	1	1	0	1	11	1	1	1	1	1	1
Spain	9	16	Girl	0	1	1	0	1	0	0	0	1	1	1	0	1	7	1	1	0	0	1	1	1	1	1	0	0	1	8	1	1	0	0	1	1	0	1	1	1	1	1	9	1	1	0	1	1	1
Spain	17	17	Girl	0	1	1	1	1	1	0	0	0	0	0	1	1	7	1	1	0	1	1	1	1	1	0	1	1	1	10	1	1	0	0	1	1	1	1	1	1	1	1	10	1	1	0	1	1	1
Spain	15.5	17	Girl	0	1	0	1	0	1	1	0	0	0	1	1	1	7	1	1	1	1	1	1	0	1	0	1	0	1	9	1	1	1	1	1	1	1	1	0	1	0	1	10	1	1	1	1	1	1
Spain	18	16	Boy	1	1	1	1	0	0	1	1	0	0	0	1	1	7	0	1	1	0	1	0	1	1	0	0	0	0	5	0	1	1	1	1	1	1	1	1	1	1	1	11	0	1	1	0	1	1
Spain	12	17	Boy	1	1	1	1	0	1	1	0	1	0	1	1	1	9	1	1	1	1	1	0	0	1	1	1	1	1	10	1	1	1	0	1	1	1	1	1	1	1	1	11	1	1	1	1	0	1
Spain	12	16	Girl	0	1	1	0	0	1	0	0	1	0	1	1	1	7	1	1	0	1	1	1	1	1	0	1	0	1	9	0	1	1	1	1	1	1	1	1	1	1	1	11	1	1	0	1	1	0
Spain	17	16	Girl	0	1	1	0	1	1	0	0	0	0	1	1	0	6	1	1	1	1	1	0	1	1	0	1	1	1	10	1	1	1	0	1	1	1	1	1	1	1	1	11	1	1	1	1	1	1
Spain	18	16	Boy	1	1	1	1	1	1	1	1	1	0	0	1	0	9	1	1	1	1	1	1	1	1	0	1	1	1	11	1	1	1	1	1	1	1	1	1	1	1	1	12	1	1	1	1	1	1
Spain	17	16	Girl	0	1	1	1	0	0	0	0	1	0	1	1	1	7	1	1	0	1	1	1	1	1	0	0	1	1	9	1	1	0	1	1	0	1	1	1	1	1	1	10	1	1	1	1	1	1
Spain	18	16	Girl	0	1	1	1	1	0	1	0	1	0	0	1	1	8	1	0	1	1	1	1	1	1	0	1	1	0	9	1	1	1	1	1	1	1	1	1	1	1	1	12	1	1	1	1	1	1
Spain	18	16	Boy	1	1	1	1	0	1	0	1	0	1	1	1	1	9	1	1	1	1	1	1	1	1	1	1	1	1	12	1	1	1	1	1	1	1	1	1	1	1	1	12	1	1	0	0	1	0
Spain	18	17	Boy	1	1	0	1	0	1	0	0	0	0	1	0	1	5	1	1	1	0	1	0	0	1	0	1	1	1	8	1	1	1	0	0	0	0	1	1	1	1	1	8	1	1	1	1	1	0
Spain	15	17	Boy	1	1	0	1	0	1	0	1	0	1	0	0	1	6	1	0	1	0	1	1	0	1	1	1	0	1	8	1	1	1	0	1	1	0	1	1	1	0	1	9	1	0	1	1	1	0
Spain	18	17	Girl	0	1	1	1	0	1	0	0	0	1	1	0	1	7	1	0	1	0	1	1	1	0	1	1	1	1	9	1	1	1	1	1	1	1	0	1	1	0	1	10	1	1	1	1	1	0
Spain	16	17	Boy	1	1	1	1	0	0	0	1	0	1	1	0	1	7	1	1	1	1	1	0	1	0	0	1	0	1	8	1	1	1	0	1	1	1	0	1	1	1	1	10	1	1	0	0	1	1
Spain	17	17	Girl	0	1	0	1	0	0	0	1	0	1	1	1	1	7	1	1	0	1	1	0	1	0	0	1	1	1	8	1	1	1	0	1	1	1	0	0	1	1	1	9	1	1	1	1	0	1
Spain	17	16	Boy	1	1	0	0	0	1	1	0	0	1	1	1	1	7	1	1	1	1	1	1	0	0	0	1	1	1	9	1	1	1	1	1	1	1	0	0	1	1	1	10	1	1	1	1	1	1
Spain	16.5	7	Girl	0	1	1	0	1	1	0	0	1	0	0	0	1	6	1	1	1	1	1	1	1	1	1	1	1	1	12	1	1	1	1	1	0	1	1	1	1	1	1	11	1	1	1	1	1	1
Spain	17.5	6	Girl	0	0	0	0	1	0	0	0	1	1	0	0	0	3	0	0	0	0	1	1	1	0	0	0	1	1	5	1	1	1	1	1	1	0	0	1	1	0	0	8	0	1	0	1	1	1
Spain	17	6	Boy	1	0	0	0	0	0	1	1	1	0	0	0	0	3	1	0	0	0	1	1	1	1	0	1	1	1	8	1	1	0	0	1	0	0	0	1	1	1	1	7	1	1	1	0	0	0
Spain	17	7	Girl	0	0	1	0	0	0	1	0	1	1	1	0	1	6	1	0	0	1	1	0	1	0	0	0	1	0	5	0	1	1	1	0	1	1	1	0	0	1	1	8	1	1	1	1	0	1
Spain	18.5	7	Boy	1	1	0	1	0	0	0	0	1	0	0	1	1	5	1	1	1	0	0	1	1	0	0	1	0	1	7	1	1	1	0	0	0	0	1	1	1	1	1	8	1	1	1	0	1	1
Spain	16	9	Boy	1	1	1	0	0	1	1	0	0	0	0	0	0	4	1	1	1	0	0	1	0	0	1	1	0	0	6	0	1	1	0	1	1	1	1	0	0	0	1	7	0	1	1	0	1	1
Spain	14	11	Girl	0	1	1	1	0	0	0	1	1	0	0	0	1	6	1	1	1	1	1	1	1	1	0	0	1	1	10	1	1	1	1	1	1	1	0	1	1	1	1	11	1	1	1	1	1	1
Spain	18	11	Boy	1	1	0	1	0	1	0	1	0	1	0	0	1	6	1	1	0	1	1	0	1	0	1	0	0	1	7	1	0	1	1	1	0	1	0	1	0	0	1	7	1	1	0	1	1	0
Spain	17	11	Girl	0	1	0	1	1	1	0	1	1	0	1	1	1	9	1	1	1	1	1	0	1	0	1	1	1	1	10	1	1	1	1	1	1	1	0	1	1	1	1	11	1	1	1	1	1	0
Spain	20	11	Girl	0	1	1	0	1	1	0	0	1	1	0	1	0	7	1	1	0	0	0	1	0	1	1	1	0	1	7	1	1	1	0	1	1	1	1	1	1	0	1	10	1	1	1	0	1	1
Spain	14.5	12	Girl	0	1	1	1	1	1	1	1	1	0	1	0	1	10	1	1	1	1	1	1	1	1	1	1	0	1	11	1	1	1	1	1	1	1	1	1	1	1	1	12	1	1	1	1	1	1
Spain	17	8	Girl	0	0	0	0	0	0	0	0	0	0	1	1	1	3	1	0	1	1	0	0	1	0	0	0	1	1	6	1	1	0	1	1	1	1	0	1	1	0	1	9	1	1	1	0	1	1
Spain	12	8	Girl	0	1	0	0	1	0	0	0	1	0	1	1	1	6	1	1	1	1	1	0	0	1	0	1	1	0	8	1	1	0	1	1	0	0	1	1	1	1	1	9	1	0	1	1	1	1
Spain	16	9	Boy	1	1	0	0	1	0	0	1	1	0	0	0	0	4	1	0	1	1	0	0	1	1	1	0	1	1	8	1	0	0	1	1	0	1	0	1	1	1	1	8	1	0	0	0	0	1
Spain	14.5	15	Boy	1	1	0	1	1	0	0	0	1	1	0	1	1	7	1	1	0	1	1	0	1	1	1	0	0	1	8	1	0	1	1	0	0	0	1	1	0	1	1	7	1	1	1	1	1	1
Spain	13.5	7	Boy	1	1	1	0	0	1	0	0	0	1	1	0	1	6	1	0	1	0	1	1	1	0	1	1	0	1	8	1	1	0	1	1	0	0	0	0	1	1	1	7	1	1	0	1	0	1
Spain	17	13	Boy	1	1	1	0	1	1	1	1	1	0	1	1	1	10	1	1	1	0	1	0	1	0	1	0	1	1	8	1	1	1	1	1	1	1	0	1	1	1	1	11	1	1	1	1	1	1
Spain	12	16	Girl	0	1	1	1	1	0	0	1	1	0	0	0	0	6	1	1	1	0	1	0	1	1	0	0	0	1	7	1	0	1	1	1	1	1	1	1	1	0	1	10	1	1	1	1	1	0
Spain	19	13	Boy	1	1	1	0	0	0	0	0	0	0	0	0	0	2	1	1	1	0	0	1	0	0	1	0	0	0	5	1	1	1	1	1	0	0	0	1	0	1	0	7	1	1	1	1	0	0
Spain	17	6	Girl	0	0	0	1	1	1	0	0	1	1	0	0	0	5	1	1	0	1	1	0	0	1	0	1	1	0	7	1	1	1	0	1	1	1	0	0	1	1	1	9	1	1	1	1	1	1
Spain	17	7	Boy	1	0	1	1	0	0	1	1	1	1	1	0	1	8	1	1	1	1	1	1	1	1	0	1	0	1	10	1	1	1	1	0	1	1	0	0	0	1	1	8	1	1	1	1	0	1
Spain	16	10	Girl	0	1	1	1	1	0	1	1	1	1	0	0	0	8	1	1	0	1	1	1	1	1	1	1	1	1	11	1	1	1	1	0	1	1	1	1	1	1	1	11	1	1	1	1	1	1
Spain	12.5	8	Boy	1	1	1	0	1	1	1	1	0	0	1	0	0	7	1	1	1	0	1	1	1	0	0	0	1	0	7	1	1	1	1	1	1	1	1	1	0	1	0	10	1	0	1	1	1	0
Spain	12	10	Girl	0	1	1	1	1	1	1	1	0	0	1	1	1	10	1	1	1	1	1	1	1	1	1	1	1	1	12	1	1	1	0	1	1	1	1	1	1	1	1	11	1	1	1	1	1	1
Spain	14.5	9	Girl	0	0	0	1	1	1	1	0	1	0	1	0	0	6	1	1	1	1	1	1	1	1	1	0	1	1	11	1	1	1	1	1	1	1	1	1	0	1	1	11	1	1	1	1	1	1
Spain	18	11	Boy	1	0	1	1	0	0	1	0	1	0	1	1	1	7	1	1	0	1	0	1	0	0	0	1	1	1	7	1	1	0	1	0	1	1	1	0	1	0	1	8	0	1	1	0	1	0
Spain	18	12	Boy	1	1	1	1	1	0	0	1	1	0	1	1	0	8	1	1	1	1	1	1	1	1	1	1	1	0	11	0	1	0	1	1	1	1	1	1	1	1	1	10	1	0	1	1	1	1
Spain	18	12	Boy	1	1	1	1	0	0	1	1	1	0	1	1	1	9	1	1	1	0	0	1	1	1	0	0	1	1	8	1	1	1	1	0	1	1	1	0	1	1	1	10	1	1	1	1	1	1
Spain	18.5	11	Boy	1	1	0	1	1	1	1	1	0	1	0	1	1	9	1	1	1	1	1	1	1	1	0	1	1	1	11	1	1	1	1	1	1	1	1	1	1	1	1	12	1	1	1	1	1	0
Spain	18	11	Boy	1	1	0	1	0	0	1	1	1	0	1	1	1	8	1	1	1	0	1	1	1	1	0	1	0	1	9	1	1	1	1	1	0	1	0	1	1	0	1	9	1	1	1	1	1	1
Spain	15	6	Girl	0	1	0	0	1	1	0	0	1	0	0	0	0	4	1	0	0	0	1	1	1	1	1	0	1	0	7	1	1	1	1	0	1	0	1	0	1	1	1	9	1	0	0	0	1	1
Spain	18	6	Boy	1	0	0	1	0	0	0	0	0	0	0	0	0	1	1	1	0	1	0	0	0	1	0	1	0	1	6	1	0	1	1	1	1	0	1	0	1	0	1	8	1	0	0	1	1	0
Spain	16	6	Girl	0	1	0	0	1	0	0	0	1	0	0	0	0	3	0	1	1	0	1	0	0	0	0	0	1	1	5	0	0	0	0	0	1	1	0	0	1	1	0	4	1	1	0	0	0	1
Spain	17	7	Girl	0	1	0	0	1	0	0	0	0	0	0	0	1	3	0	1	0	0	0	0	0	0	0	1	1	1	4	1	1	0	0	1	0	1	0	0	1	1	1	7	1	1	0	0	0	1
Spain	12	6	Boy	1	1	0	0	1	1	0	0	1	0	0	0	1	5	1	0	0	1	1	0	0	0	0	0	1	1	5	1	0	1	1	1	0	0	0	0	1	0	0	5	1	0	0	0	0	0
Spain	17	10	Girl	0	1	1	1	0	1	1	1	0	0	0	0	0	6	1	1	1	1	1	1	1	1	0	1	1	1	11	1	1	1	0	1	1	1	1	1	1	1	1	11	1	1	1	1	1	1
Spain	17	9	Boy	1	1	0	1	0	1	1	0	1	0	0	1	1	7	1	1	1	1	0	0	1	1	1	1	1	1	10	1	0	0	1	1	1	1	1	1	1	1	1	10	1	1	1	1	1	1
Spain	17	10	Girl	0	1	0	1	0	0	1	1	1	1	0	1	0	7	1	0	1	1	1	1	0	0	0	1	1	1	8	1	1	0	1	0	1	0	1	1	0	1	1	8	1	1	1	1	1	1
Spain	17	12	Boy	1	1	1	1	1	1	0	0	1	1	0	0	0	7	1	1	1	0	1	1	1	1	1	0	0	0	8	1	1	1	0	1	1	1	1	1	1	0	0	9	1	1	1	0	1	1
Spain	17	12	Girl	0	1	1	1	1	1	0	0	0	1	1	1	1	9	1	1	1	1	1	1	1	0	1	1	1	1	11	1	1	1	1	1	1	1	1	1	1	1	1	12	1	1	1	1	1	1
Spain	17	10	Boy	1	1	1	0	1	0	0	1	0	0	0	0	0	4	1	1	0	1	1	0	1	0	0	1	0	0	6	1	1	1	1	0	0	1	1	1	0	0	0	7	1	0	1	1	1	0
Spain	17	11	Boy	1	1	1	1	0	0	0	1	0	0	1	0	1	6	1	1	0	0	1	1	1	0	1	1	1	1	9	1	1	0	0	1	1	1	1	0	1	1	1	9	1	1	1	0	1	1
Spain	17	8	Girl	0	1	1	1	1	1	1	1	1	0	1	1	1	11	0	1	1	1	1	0	1	1	1	0	1	1	9	1	0	1	1	1	0	1	0	1	0	1	1	8	1	1	0	1	1	1
Spain	16	9	Boy	1	1	1	0	1	0	1	1	0	0	0	1	1	7	1	1	0	1	0	0	0	1	1	1	1	1	8	1	1	0	1	0	1	0	1	0	1	0	1	7	1	1	0	1	0	1
Spain	11	6	Boy	1	1	0	0	1	0	0	0	0	0	0	0	0	2	1	1	1	1	1	0	1	1	0	1	1	1	10	1	1	1	0	1	1	1	1	0	1	1	1	10	1	1	1	1	1	0
Spain	19	14	Girl	0	1	1	1	0	1	1	1	1	0	0	1	0	8	1	1	0	1	1	1	1	1	1	1	1	1	11	1	1	1	1	1	1	1	1	1	1	1	1	12	1	1	1	1	1	1
Spain	18	13	Boy	1	1	1	0	0	1	0	1	0	1	1	0	1	7	1	0	0	0	1	1	0	0	1	1	1	1	7	1	1	0	0	1	1	0	1	1	1	1	1	9	1	0	1	1	1	1
Spain	17	6	Boy	1	0	0	0	0	1	0	0	1	1	1	1	1	6	1	0	1	1	0	1	1	1	0	1	1	1	9	1	1	0	1	1	1	1	0	0	0	1	1	8	1	1	1	1	1	1
Spain	17	7	Girl	0	1	0	1	1	1	0	0	0	1	1	0	1	7	1	1	1	1	1	1	1	0	1	1	1	1	11	1	1	1	1	0	1	1	0	0	1	1	1	9	0	1	0	1	0	1
Spain	17	10	Girl	0	1	0	0	0	1	1	0	1	0	0	1	1	6	1	1	0	1	1	0	0	0	0	1	1	0	6	1	1	0	1	1	1	1	1	1	1	1	1	11	1	0	1	1	1	1
Spain	16.5	10	Boy	1	1	1	1	1	0	0	1	1	0	1	0	0	7	1	1	1	0	1	1	1	0	1	0	0	1	8	1	1	1	0	1	0	1	1	0	1	0	1	8	1	1	1	0	1	1
Spain	12.5	9	Girl	0	0	0	1	0	0	1	0	1	1	0	0	1	5	1	1	1	1	0	1	0	1	1	0	0	1	8	1	1	1	1	1	1	0	1	1	0	1	1	10	1	1	1	0	1	0
Spain	17	10	Boy	1	1	0	1	0	1	0	1	0	0	0	0	1	5	1	1	1	0	1	1	1	0	1	1	1	1	10	1	1	0	1	1	0	1	1	1	1	1	1	10	1	1	1	1	1	1
Spain	14.5	10	Boy	1	1	1	1	0	1	1	0	1	0	1	1	0	8	1	0	0	1	1	1	1	0	0	1	1	1	8	1	1	0	1	1	1	1	0	0	1	1	1	9	1	1	1	1	1	1
Spain	17	12	Boy	1	1	0	0	1	1	1	0	1	0	1	1	1	8	1	1	1	0	0	1	1	1	0	1	1	1	9	1	1	1	1	1	0	0	1	1	1	1	1	10	1	1	1	1	1	1
Spain	16	8	Girl	0	1	0	1	0	0	0	0	0	1	1	1	1	6	0	0	0	1	0	0	1	0	0	1	1	1	5	1	1	0	1	1	0	1	0	0	1	1	1	8	1	0	0	1	1	0
Spain	21	8	Boy	1	1	0	1	0	1	0	0	1	0	0	1	1	6	1	1	1	0	0	0	1	1	0	0	1	0	6	1	1	0	0	1	1	1	1	1	0	1	1	9	1	1	0	1	0	1
Spain	18.5	6	Girl	0	1	0	0	0	0	0	0	0	0	0	1	1	3	1	0	0	1	0	1	1	0	0	0	1	1	6	0	0	1	1	1	1	1	1	1	0	1	1	9	1	0	0	1	1	0
Spain	10	6	Girl	0	0	1	1	1	0	0	0	1	0	0	0	0	4	1	0	0	0	1	1	1	0	0	1	0	0	5	0	0	0	0	0	0	0	0	1	0	1	1	3	1	1	0	1	1	1
Spain	15	6	Girl	0	0	0	0	0	0	0	0	0	1	1	1	1	4	1	0	0	1	0	0	0	0	0	1	1	1	5	0	1	1	1	1	0	0	1	0	1	1	1	8	1	1	0	1	0	1
Spain	18	6	Girl	0	1	0	1	1	1	0	1	0	1	1	1	1	9	1	1	0	0	0	1	1	0	1	1	1	1	8	1	1	0	1	1	0	1	0	1	0	1	1	8	1	1	0	1	0	0
Spain	16	6	Boy	1	1	1	1	0	0	1	1	1	1	1	1	1	10	1	0	1	1	0	1	1	0	0	1	1	1	8	1	1	1	0	1	1	1	1	1	1	1	1	11	1	1	1	1	1	1
Spain	9.5	6	Boy	1	1	1	0	0	1	0	0	0	0	1	1	1	6	1	1	1	1	1	0	1	0	0	1	0	1	8	1	1	1	1	1	0	1	0	0	1	1	1	9	0	1	1	1	0	1
Spain	18	6	Boy	1	1	0	1	0	0	1	1	0	0	1	0	0	5	0	1	0	0	0	0	0	0	0	0	1	0	2	1	1	1	1	1	1	0	1	1	1	1	1	11	1	1	1	1	0	1
Spain	10.5	6	Boy	1	1	1	0	0	1	0	0	0	0	1	1	0	5	0	1	0	0	0	0	1	1	1	0	1	1	6	0	0	0	0	0	1	1	1	1	1	1	1	7	0	1	0	0	0	1
Spain	17	9	Girl	0	1	1	1	0	0	1	1	1	0	0	0	1	7	1	1	1	0	0	1	1	1	0	0	1	0	7	1	1	1	1	1	1	1	1	1	1	1	1	12	1	1	1	1	0	1
Spain	17	7	Girl	0	1	1	1	1	0	0	1	0	0	0	0	0	5	1	1	1	1	1	1	0	0	1	1	0	1	9	1	1	1	1	1	1	0	1	1	1	1	0	10	1	1	1	1	1	1
Spain	17.5	7	Girl	0	1	0	0	0	1	1	0	1	0	1	0	1	6	1	1	1	1	1	1	0	1	0	1	0	0	8	1	1	0	1	1	1	0	1	0	1	1	1	9	1	1	1	1	1	1
Spain	16.5	7	Boy	1	0	1	1	1	0	0	0	0	0	0	1	0	4	1	0	1	1	0	1	1	1	0	0	0	1	7	1	0	1	1	1	1	1	1	1	1	1	0	10	1	1	0	1	1	1
Spain	17	12	Boy	1	1	0	1	0	1	1	1	0	0	0	1	0	6	1	1	0	1	1	1	1	1	0	0	1	1	9	1	1	1	1	1	1	1	1	1	0	1	1	11	1	1	1	1	1	1
Spain	13.5	7	Boy	1	1	0	0	1	1	0	1	0	1	0	0	1	6	0	1	0	0	1	1	1	1	1	0	1	1	8	1	1	0	1	1	1	1	1	0	1	0	1	9	1	1	0	1	1	1
Spain	18	17	Boy	1	1	0	1	0	0	1	0	0	1	1	0	1	6	1	1	1	1	0	1	0	1	1	1	1	0	9	1	1	1	1	0	1	0	1	1	1	1	0	9	1	1	1	1	1	1
Spain	13.5	7	Boy	1	1	1	1	0	0	0	0	1	0	0	1	0	5	1	1	1	1	0	0	0	1	1	0	1	0	7	0	1	1	1	1	1	1	1	1	0	1	0	9	1	1	1	1	1	0
Spain	21.5	8	Girl	0	1	1	1	1	1	0	1	0	0	1	1	1	9	1	0	1	1	1	1	1	1	1	1	1	1	11	1	1	1	1	1	1	1	1	1	1	1	0	11	1	1	1	1	1	1
Spain	17	8	Girl	0	1	0	1	1	1	0	0	0	0	0	0	1	5	1	1	0	1	0	1	0	1	1	1	0	1	8	0	0	0	0	1	1	1	0	0	0	1	1	5	0	0	1	0	1	0
Spain	12	8	Girl	0	1	1	1	0	1	1	1	0	0	1	1	0	8	1	1	1	1	1	1	1	1	1	1	1	1	12	1	1	1	1	1	1	1	1	1	1	1	1	12	1	1	1	1	1	1
Spain	17	7	Girl	0	1	0	1	0	1	1	1	0	1	1	1	1	9	0	1	1	1	0	1	1	0	1	1	1	1	9	0	1	0	1	1	1	1	1	1	1	1	1	10	0	1	1	1	1	1
Spain	12	14	Boy	1	1	1	1	1	0	0	1	1	0	0	1	1	8	1	1	1	1	1	1	1	1	1	0	1	1	11	1	1	1	1	1	1	1	1	1	1	1	1	12	1	1	1	1	1	0
Spain	12	8	Boy	1	1	1	1	0	0	0	1	1	1	0	0	1	7	1	1	0	1	1	1	1	1	1	1	0	1	10	0	1	0	0	1	1	1	1	1	1	1	1	9	1	1	1	1	1	1
Spain	15.5	13	Boy	1	1	0	0	0	0	0	0	0	0	1	1	1	4	0	1	1	1	1	0	1	0	0	0	0	0	5	1	0	0	0	1	1	1	1	1	0	0	1	7	1	1	1	1	1	0
Spain	12	9	Girl	0	1	1	0	1	1	1	1	0	0	1	0	1	8	1	0	0	1	1	0	1	1	1	1	1	1	9	1	1	0	1	1	1	1	1	1	1	1	1	11	1	1	1	1	1	0
Spain	11	9	Boy	1	1	1	0	0	0	1	1	0	0	0	1	1	6	0	0	0	1	1	1	1	1	0	0	1	1	7	1	1	0	1	1	1	1	1	1	0	1	1	10	1	1	0	1	1	1
Spain	12	9	Boy	1	1	1	0	0	0	0	1	0	0	1	0	1	5	1	1	1	1	0	1	1	1	1	1	1	1	11	1	1	1	1	1	1	1	1	1	1	0	1	11	1	1	1	1	1	1
Spain	18	14	Boy	1	1	1	0	0	1	1	0	0	0	0	0	1	5	1	0	1	1	1	1	0	0	1	0	0	0	6	1	1	1	1	1	0	1	0	1	0	0	0	7	1	1	1	1	1	0
Spain	18.5	10	Girl	0	1	0	0	1	0	0	0	0	1	1	0	0	4	1	0	1	0	1	1	1	1	0	0	0	1	7	1	1	0	1	0	1	1	1	0	0	1	1	8	1	1	0	1	1	1
Spain	12	10	Girl	0	1	1	0	0	1	1	0	1	0	0	0	0	5	1	1	0	1	1	0	1	1	0	1	0	1	8	1	1	1	0	1	1	1	0	1	1	1	1	10	1	1	1	1	1	1
Spain	15.5	10	Girl	0	1	1	0	0	0	1	0	1	1	0	1	1	7	1	0	0	1	0	1	1	1	0	1	1	0	7	1	1	0	1	0	1	1	1	1	1	1	1	10	1	0	1	1	1	1
Spain	15.5	10	Boy	1	1	0	0	1	0	0	1	0	1	0	0	0	4	1	1	0	1	0	1	1	1	1	1	1	1	10	1	1	1	1	1	1	1	1	1	1	1	1	12	1	1	1	1	1	1
Spain	10	10	Boy	1	1	1	0	0	0	1	0	0	0	1	0	0	4	1	1	1	1	0	1	0	0	1	1	1	0	8	1	1	1	1	0	0	1	1	1	1	1	0	9	1	1	1	1	1	0
Spain	16.5	10	Girl	0	1	0	1	0	0	0	0	1	0	1	1	1	6	1	1	1	1	1	1	0	1	0	1	1	1	10	1	1	0	1	1	1	0	1	1	1	1	1	10	1	1	1	1	1	1
Spain	15	10	Boy	1	1	1	1	1	0	1	1	0	1	1	0	1	9	1	1	1	1	1	1	1	0	1	1	1	1	11	1	1	1	1	1	1	1	1	1	1	1	1	12	1	1	1	1	1	1
Spain	21.5	11	Girl	0	1	1	1	0	1	0	1	0	0	1	1	1	8	1	0	1	1	0	1	1	1	1	1	1	1	10	0	1	1	1	1	1	1	1	1	0	1	1	10	1	1	1	1	0	1
Spain	12	11	Girl	0	1	1	1	1	0	0	1	1	0	0	0	1	7	1	1	1	0	1	1	1	0	0	0	1	1	8	1	1	0	0	0	0	1	0	0	1	1	1	6	1	1	1	0	0	0
Spain	15.5	11	Girl	0	1	1	1	0	0	1	1	0	0	1	1	1	8	1	1	0	1	1	1	1	1	1	1	1	1	11	1	1	1	1	1	1	1	0	1	1	1	1	11	1	1	1	1	1	1
Spain	10	11	Girl	0	1	1	0	0	0	0	0	1	0	1	1	1	6	1	1	0	1	0	0	0	1	0	1	1	1	7	1	0	1	0	0	1	1	1	0	1	1	1	8	1	0	1	1	1	1
Spain	20	11	Boy	1	1	1	1	0	0	0	1	1	1	1	1	1	9	0	1	1	0	1	1	1	1	0	0	1	1	8	1	1	1	0	1	1	1	1	0	1	1	1	10	1	1	1	1	1	1
Spain	15	11	Boy	1	1	1	0	0	1	0	1	1	1	1	0	1	8	1	1	0	1	1	1	1	1	1	1	1	1	11	1	0	0	1	1	1	1	1	1	1	1	1	10	1	1	1	1	1	1
Spain	11	12	Girl	0	1	1	0	1	1	1	0	1	1	0	0	0	7	1	1	1	0	1	1	1	1	1	0	1	1	10	1	1	1	1	1	1	1	1	1	1	1	1	12	1	1	1	1	1	1
Spain	17	12	Girl	0	1	1	1	1	0	1	0	0	0	0	1	1	7	1	0	1	1	1	1	1	1	1	1	1	1	11	1	1	1	1	1	1	1	1	1	1	1	1	12	1	1	1	1	1	1
Spain	14	12	Boy	1	1	1	1	1	0	0	1	1	0	0	0	0	6	1	1	1	0	1	1	1	1	0	0	1	0	8	1	1	1	1	1	1	1	1	0	1	1	1	11	1	1	1	1	0	1
Spain	12	13	Boy	1	1	1	0	0	0	0	0	1	0	0	0	1	4	0	0	1	1	0	0	0	1	1	0	1	1	6	1	1	1	1	0	0	1	1	1	1	1	1	10	1	1	1	0	0	1
Spain	18	12	Boy	1	1	1	1	1	1	0	1	0	1	0	1	0	8	1	1	1	1	1	1	1	0	1	1	1	0	10	1	1	1	1	1	1	1	1	1	1	0	1	11	1	1	1	1	1	1
Spain	16	13	Boy	1	1	1	1	1	0	0	1	0	1	0	1	1	8	1	1	1	1	1	1	1	1	1	0	0	1	10	1	1	1	1	1	1	1	1	1	0	1	1	11	1	1	1	1	1	1
Spain	13	9	Boy	1	1	1	0	1	0	0	0	0	0	1	1	1	6	1	1	0	1	1	1	1	0	0	0	0	1	7	1	1	1	1	0	1	1	1	1	0	0	1	9	1	1	1	1	0	1
Spain	16	15	Girl	0	0	0	0	1	1	1	0	1	1	1	1	0	7	1	1	1	0	0	1	1	1	0	0	1	1	8	1	1	1	1	1	1	1	1	0	1	1	1	11	1	1	1	1	1	1
Spain	14.5	15	Boy	1	1	1	1	1	1	0	0	0	1	0	0	0	6	1	1	1	1	1	1	1	1	1	1	0	1	11	1	1	1	1	1	1	1	1	1	1	0	1	11	1	1	1	1	1	1
Spain	14	15	Boy	1	1	0	1	1	0	1	0	0	0	1	1	0	6	1	1	0	0	1	1	1	0	0	0	1	0	6	1	0	0	1	1	0	1	1	1	1	0	0	7	1	0	0	1	1	1
Spain	17	14	Boy	1	1	1	1	0	0	0	0	0	0	0	0	0	3	1	1	1	1	1	0	1	0	0	0	0	0	6	1	1	1	1	0	1	1	1	0	1	1	1	10	1	1	1	1	0	1
Spain	12	13	Girl	0	1	1	1	1	0	0	1	0	1	1	1	1	9	1	1	1	1	1	1	1	1	1	1	1	1	12	1	1	1	1	1	1	1	1	1	0	1	1	11	1	1	1	1	1	1
Spain	17.5	15	Girl	0	1	0	0	1	0	0	1	1	0	0	1	1	6	1	0	1	1	1	1	1	1	0	0	0	1	8	1	1	0	1	1	1	1	1	1	1	0	1	10	1	1	1	1	1	1
Spain	14.5	8	Boy	1	1	0	0	0	1	1	0	0	0	0	0	1	4	0	1	0	0	0	0	1	1	0	0	1	0	4	1	1	0	1	1	1	1	1	1	0	1	0	9	1	1	1	1	1	1
Spain	15	9	Girl	0	1	0	0	0	1	0	0	0	1	0	1	1	5	1	0	0	1	1	0	1	1	1	1	0	0	7	0	1	0	1	0	1	1	1	1	1	0	1	8	1	1	0	1	1	0
Spain	15	9	Boy	1	1	1	1	0	1	0	1	0	0	0	0	0	5	1	1	1	1	1	0	1	1	1	1	1	0	10	1	1	1	1	1	1	1	1	1	1	1	0	11	1	1	1	1	1	0
Spain	13.5	10	Girl	0	0	1	0	1	1	1	0	0	0	0	1	1	6	1	1	1	1	1	1	0	0	0	0	1	1	8	1	1	1	1	1	1	0	1	1	0	1	1	10	1	0	1	1	1	1
Spain	13.5	11	Boy	1	1	1	1	1	1	1	1	1	1	0	0	1	10	1	1	1	1	1	1	1	1	1	0	0	1	10	1	1	1	1	1	1	1	1	0	0	1	1	10	1	1	1	1	1	1
Spain	15	11	Boy	1	1	1	0	0	0	1	1	1	1	0	1	1	8	1	1	1	1	1	1	1	1	1	1	0	1	11	1	1	1	1	1	1	1	1	1	1	1	1	12	1	1	1	1	1	1
Spain	10	13	Boy	1	1	1	1	0	0	1	1	1	1	0	0	0	7	1	1	0	1	1	0	0	1	1	0	0	0	6	1	1	1	1	1	0	0	1	1	0	0	0	7	1	1	0	1	1	0
Spain	13.5	13	Girl	0	1	1	1	1	1	0	1	0	0	0	0	0	6	1	1	1	1	1	0	1	1	0	0	1	1	9	1	0	1	1	1	1	1	1	0	1	1	1	10	1	1	1	1	1	1
Spain	10	13	Girl	0	0	0	1	1	0	1	1	0	0	1	1	1	7	1	0	0	1	1	1	1	0	0	1	1	1	8	1	1	1	0	0	1	1	0	0	1	1	1	8	1	1	1	0	1	1
Spain	8.5	14	Girl	0	1	0	0	0	0	0	1	0	0	1	1	1	5	1	1	1	1	1	1	1	1	1	1	1	1	12	1	1	1	1	1	1	1	1	1	1	1	1	12	0	1	1	0	1	1
Spain	10	14	Girl	0	1	1	1	0	0	0	1	0	0	1	1	1	7	1	1	1	1	1	0	1	1	0	1	0	1	9	1	1	0	1	1	1	1	1	1	1	0	1	10	1	1	1	1	0	1
Spain	16	10	Boy	1	1	0	1	0	0	0	0	1	0	1	0	1	5	1	0	0	1	1	1	1	0	0	0	1	1	7	1	1	0	1	0	1	1	1	1	1	1	1	10	1	1	0	1	1	1
Spain	18	14	Boy	1	1	1	1	0	1	1	1	1	0	1	1	1	10	1	1	1	1	1	1	1	1	0	1	1	1	11	1	1	1	1	1	1	1	1	0	1	1	1	11	1	0	1	1	1	1
Spain	15	15	Girl	0	1	1	1	1	0	0	1	1	1	0	0	1	8	1	1	1	1	1	0	1	1	1	1	1	1	11	1	1	1	0	1	1	1	1	1	0	1	1	10	1	1	0	0	0	1
Spain	17	12	Girl	0	1	1	0	1	0	0	0	1	1	0	0	0	5	1	0	1	1	1	0	1	1	1	0	0	0	7	1	0	0	1	1	1	1	1	1	1	0	0	8	1	1	0	1	1	1
Spain	18	15	Boy	1	1	1	1	0	0	1	0	1	0	0	0	1	6	1	1	1	1	1	1	1	1	0	0	1	1	10	1	1	1	0	1	1	1	1	1	0	1	1	10	0	1	1	1	1	1
Spain	18.5	8	Boy	1	0	0	0	1	0	0	0	1	0	1	1	1	5	1	1	1	0	1	0	1	1	1	0	1	1	9	1	1	1	1	1	0	1	1	1	0	1	1	10	1	1	1	0	1	0
Spain	13	14	Girl	0	1	0	0	1	1	0	0	0	0	0	0	1	4	1	1	1	0	0	0	0	1	1	1	0	1	7	1	0	0	1	1	1	0	1	0	0	1	1	7	1	1	1	1	1	1
Spain	12.5	7	Girl	0	1	0	0	1	0	0	0	1	0	0	0	0	3	0	0	0	1	1	1	1	1	0	1	1	1	8	0	1	1	1	1	0	0	1	0	0	1	1	7	1	0	1	1	1	1
Spain	17	8	Boy	1	1	0	0	0	0	1	1	0	0	0	0	0	3	1	0	0	0	0	0	1	1	0	0	1	1	5	1	1	1	0	0	0	1	0	0	1	1	1	7	1	1	0	0	0	1
Spain	24.5	11	Girl	0	1	1	1	0	0	1	0	0	0	0	0	1	5	1	1	1	1	1	0	1	0	1	0	0	1	8	1	0	1	1	0	1	1	0	1	0	1	1	8	1	1	1	1	1	1
Spain	18.5	12	Girl	0	1	1	0	0	0	0	1	0	0	0	0	0	3	1	1	0	1	0	0	1	1	0	0	0	0	5	0	1	1	1	0	0	1	1	0	0	1	1	7	0	1	1	1	0	1
Spain	15	11	Girl	0	1	1	0	1	0	1	1	0	1	1	1	1	9	0	0	0	1	1	0	1	1	1	1	1	1	8	0	0	0	1	1	0	1	1	1	1	1	1	8	1	1	1	0	1	1
Spain	17	8	Boy	1	0	1	0	0	0	1	1	0	0	0	1	1	5	0	1	1	0	1	1	1	0	0	1	1	0	7	0	0	1	0	1	1	1	1	0	0	1	1	7	1	0	1	1	1	1
Spain	18	9	Girl	0	1	1	1	0	0	1	0	0	0	0	1	1	6	1	1	0	1	1	0	0	1	0	1	1	1	8	0	1	0	0	1	1	1	1	0	1	1	1	8	1	1	1	0	1	1
Spain	17	9	Girl	0	1	0	1	0	1	0	1	0	0	0	0	1	5	1	0	0	1	1	0	0	0	1	0	0	1	5	1	1	1	0	1	1	0	1	0	1	1	1	9	0	1	1	1	0	0
Spain	18	16	Girl	0	1	1	1	1	0	1	1	0	1	0	0	1	8	1	1	0	0	0	1	1	1	1	1	0	0	7	1	1	1	1	0	1	1	0	0	1	1	1	9	1	1	1	0	0	1
Spain	13	16	Girl	0	1	1	1	0	0	0	0	0	0	1	0	1	5	0	0	0	1	0	1	1	0	0	1	1	1	6	1	0	0	1	1	1	1	0	0	1	0	1	7	1	1	1	1	0	1
Spain	12	7	Girl	0	1	0	0	1	0	1	0	0	0	0	1	1	5	0	1	0	0	0	0	1	1	1	1	1	1	7	1	1	0	0	0	0	1	1	0	1	1	1	7	1	1	0	1	0	1
Spain	18	6	Girl	0	1	1	0	0	0	0	1	1	0	0	0	0	4	1	1	1	1	0	0	1	1	0	0	0	1	7	1	1	0	1	0	0	1	1	0	1	1	1	8	1	1	1	1	1	1
Spain	17	7	Boy	1	1	0	0	1	1	0	0	1	0	0	0	0	4	1	1	0	1	1	0	0	0	1	1	0	1	7	1	1	0	1	1	0	0	1	1	1	1	1	9	1	0	0	1	1	1
Spain	14.5	7	Boy	1	1	0	1	0	1	0	0	0	1	1	1	1	7	1	1	1	1	0	0	1	1	1	1	1	1	10	1	1	1	1	1	1	1	1	1	0	1	1	11	1	1	1	1	1	0
Spain	17.5	7	Boy	1	0	1	0	0	0	1	0	1	1	0	1	0	5	0	0	0	0	1	0	0	0	0	1	0	1	3	0	0	0	0	0	0	1	0	1	1	0	0	3	1	0	0	0	1	0
Spain	20	9	Boy	1	1	1	1	0	1	0	1	1	0	0	0	1	7	1	1	0	1	0	1	0	1	0	1	1	1	8	1	1	0	1	1	1	0	1	1	1	1	0	9	1	1	0	1	1	1
Spain	16.5	10	Girl	0	1	1	1	1	1	0	0	1	0	0	0	0	6	1	1	1	1	1	1	1	1	0	0	1	1	10	1	1	1	1	1	1	1	1	1	1	0	1	11	1	1	1	1	1	1
Spain	12	12	Girl	0	0	0	1	1	0	1	1	1	0	0	1	1	7	1	1	1	1	1	1	1	1	1	1	1	1	12	1	1	0	1	1	1	1	1	0	1	1	1	10	1	1	1	1	1	1
Spain	16	10	Boy	1	1	1	1	0	0	0	1	1	0	1	1	1	8	1	1	1	1	1	0	0	1	1	1	1	1	10	1	1	1	1	1	1	1	1	1	1	1	1	12	1	1	1	1	1	1
Spain	17	11	Boy	1	1	0	1	1	1	0	1	1	0	1	0	0	7	1	1	1	1	1	0	1	1	0	0	0	1	8	1	1	1	1	1	0	1	1	0	1	0	0	8	1	0	1	1	1	1
Spain	18	12	Girl	0	1	0	1	1	1	0	1	0	1	0	1	1	8	0	1	1	1	1	1	1	1	1	0	1	1	10	1	1	1	1	1	1	1	1	1	1	1	1	12	1	1	1	1	1	1
Spain	12	12	Girl	0	1	1	1	1	1	0	1	0	0	1	1	0	8	1	1	1	1	0	1	1	1	1	1	1	1	11	1	1	0	0	1	1	1	1	0	0	1	1	8	1	1	1	1	1	1
Spain	16	9	Girl	0	1	1	1	1	1	0	1	1	1	0	0	0	8	1	1	1	1	1	1	1	1	0	1	1	1	11	1	1	1	1	1	1	1	1	1	1	1	1	12	1	1	1	1	1	1
Spain	19	9	Girl	0	1	1	0	1	0	0	0	0	0	0	1	0	4	0	0	1	0	1	1	0	0	0	0	0	1	4	0	0	0	0	0	0	1	1	0	0	0	0	2	0	0	1	1	1	1
Spain	12	11	Boy	1	1	1	1	1	0	1	0	0	0	1	0	1	7	1	1	1	1	1	0	1	1	0	1	0	1	9	1	1	1	1	0	0	1	1	0	1	1	1	9	0	1	1	1	1	0
Spain	11	8	Girl	0	1	1	1	1	1	0	0	0	0	0	0	1	6	1	1	1	1	1	1	0	1	0	1	1	1	10	1	1	1	1	1	1	1	1	0	1	1	1	11	1	1	1	1	1	1
Spain	18	8	Boy	1	1	0	1	0	1	0	0	1	0	1	1	1	7	1	1	1	1	1	1	0	1	0	0	0	0	7	1	1	1	1	1	1	0	1	0	1	1	1	10	1	1	1	1	1	0
Spain	20	10	Girl	0	1	0	1	0	1	1	0	1	0	1	0	0	6	1	1	0	1	1	1	1	0	0	1	1	1	9	1	1	1	1	1	0	1	1	0	1	1	1	10	1	1	1	1	1	1
Spain	17.5	13	Boy	1	1	1	1	0	1	0	0	0	0	1	0	0	5	1	1	1	1	0	1	1	0	0	1	1	0	8	1	1	0	1	1	0	1	0	0	1	1	1	8	1	1	0	1	1	0
Spain	12.5	11	Girl	0	1	1	0	0	0	0	1	1	0	0	0	0	4	1	1	1	1	0	0	1	1	0	0	1	0	7	1	1	1	1	1	1	1	1	0	0	1	0	9	1	1	1	1	1	0
Spain	13	10	Boy	1	1	1	0	0	1	0	0	1	0	0	0	0	4	0	1	1	1	1	0	1	1	0	0	0	1	7	0	1	1	0	1	1	1	1	0	1	1	1	9	1	1	1	0	1	1
Spain	8	15	Girl	0	1	1	0	0	0	0	0	1	0	1	1	1	6	0	0	1	1	0	0	1	1	0	1	1	1	7	1	0	1	0	1	1	1	0	0	1	0	1	7	1	0	1	0	0	1
Spain	10	15	Boy	1	1	1	1	0	0	0	1	0	0	0	1	1	6	1	1	1	1	0	1	1	1	0	0	1	1	9	1	1	1	1	0	1	1	1	0	0	1	1	9	1	0	1	1	1	1
Spain	6	16	Girl	0	1	1	1	1	1	0	1	0	0	1	1	1	9	1	1	1	1	1	1	1	1	0	1	1	1	11	1	1	1	1	1	1	1	1	0	1	1	1	11	1	1	1	1	1	1
Spain	10	14	Boy	1	1	1	1	0	0	0	1	0	0	0	0	1	5	1	1	1	0	1	1	1	0	0	0	1	1	8	1	1	1	0	1	1	1	1	0	1	1	1	10	1	1	1	1	1	1
Spain	12	15	Girl	0	1	1	1	0	0	0	0	0	0	1	0	1	5	1	1	1	1	0	1	0	0	0	1	0	1	7	1	1	1	1	1	0	1	1	0	1	1	1	10	1	1	1	1	0	0
Spain	13	17	Girl	0	1	1	1	0	0	1	1	0	0	0	0	0	5	1	1	1	1	1	1	1	1	0	0	0	0	8	1	1	1	1	0	1	1	1	0	1	1	1	10	0	1	1	1	1	1
Spain	10	17	Girl	0	1	0	1	1	0	0	0	0	0	0	0	1	4	1	1	1	1	1	0	0	1	0	1	1	1	9	1	1	1	0	1	0	1	0	0	1	1	0	7	1	1	1	1	1	1
Spain	12	6	Girl	0	1	0	0	0	0	1	0	0	0	0	0	0	2	1	1	1	0	0	0	0	0	0	0	0	0	3	1	1	0	1	1	1	1	0	0	1	1	1	9	1	1	1	1	0	0
Spain	11.5	6	Girl	0	0	0	1	1	1	0	0	1	0	1	0	0	5	0	0	1	1	1	0	0	0	0	0	0	1	4	0	0	1	1	0	0	0	0	0	1	1	1	5	1	0	1	1	0	0
Spain	10	17	Boy	1	1	1	0	0	0	0	0	0	0	1	1	1	5	1	1	1	1	0	0	1	0	0	1	0	1	7	1	1	1	1	1	0	1	0	0	1	1	1	9	1	1	1	0	1	1
Spain	13	14	Girl	0	1	1	1	1	0	0	0	0	0	0	0	0	4	1	0	0	1	1	1	1	1	0	0	0	0	6	1	0	0	1	1	0	1	1	0	0	0	0	5	1	0	0	1	0	0
Spain	9.5	17	Girl	0	1	1	1	1	0	0	0	0	0	1	1	0	6	0	1	0	1	1	1	1	1	0	1	1	1	9	0	1	0	1	1	0	1	0	0	1	1	1	7	1	0	1	1	1	1
Spain	10	6	Boy	1	1	1	1	0	0	0	1	0	0	0	1	1	6	0	0	0	1	0	1	0	0	0	1	0	1	4	1	1	1	1	0	1	1	0	0	1	1	1	9	1	1	1	1	1	0
Spain	10	16	Boy	1	1	1	1	1	1	0	0	0	0	0	1	0	6	1	1	1	1	1	1	1	1	0	1	0	1	10	1	1	1	1	1	0	1	1	0	1	1	1	10	1	1	1	1	1	1
Spain	9	14	Girl	0	1	1	1	0	0	1	1	0	0	0	0	0	5	1	1	1	1	1	1	0	0	0	1	1	1	9	1	1	1	1	1	1	1	1	0	1	1	1	11	1	1	1	1	1	0
Spain	8	13	Boy	1	1	1	0	0	0	0	1	0	0	1	0	0	4	1	1	1	0	1	1	1	1	0	1	1	0	9	1	1	1	1	1	1	1	1	0	1	1	1	11	1	1	1	1	1	1
Spain	16	9	Girl	0	1	1	1	0	1	1	1	0	0	1	1	1	9	1	1	1	1	1	0	1	0	0	0	1	1	8	1	1	1	1	1	0	1	1	0	0	1	1	9	1	1	0	1	1	1
Spain	17	8	Girl	0	1	1	0	0	1	0	0	1	0	0	0	0	4	0	1	1	0	0	0	0	0	0	0	0	1	3	1	0	0	1	1	0	1	0	0	1	1	1	7	0	1	0	1	0	0
Spain	14	10	Boy	1	1	1	0	0	1	0	0	1	0	0	0	1	5	0	1	1	1	1	1	1	1	0	0	0	0	7	0	1	1	1	1	1	1	1	0	1	0	1	9	0	1	1	1	1	1
Spain	16	11	Girl	0	1	0	1	0	0	1	0	0	0	1	0	1	5	1	1	1	1	1	0	1	1	0	1	0	1	9	1	1	1	1	1	0	1	1	0	1	1	1	10	1	1	1	1	1	1
Spain	10	15	Boy	1	1	1	0	0	1	0	1	0	0	1	0	1	6	1	1	1	1	1	1	1	1	0	1	0	1	10	1	1	1	1	1	1	1	1	0	1	1	1	11	1	1	1	1	1	1
Spain	10.5	17	Boy	1	1	1	1	0	0	0	0	0	0	1	1	1	6	1	1	0	0	0	1	1	0	0	1	1	1	7	1	1	1	1	1	1	1	0	0	1	1	1	10	1	1	1	1	1	0
Spain	15.5	7	Girl	0	0	0	0	0	0	1	0	1	0	0	0	0	2	0	1	0	1	0	0	0	0	0	0	1	1	4	1	0	0	0	1	0	0	0	0	0	0	0	2	0	0	0	0	0	1
Spain	20	7	Boy	1	0	0	0	1	1	0	0	1	0	0	0	1	4	1	1	0	1	1	0	0	1	0	1	1	1	8	1	1	1	1	1	0	0	1	0	0	0	1	7	1	1	1	0	1	1
Spain	19	7	Girl	0	0	0	0	0	1	1	0	0	0	0	1	1	4	0	0	0	0	0	0	0	1	0	1	0	0	2	1	1	0	1	0	0	0	0	0	0	0	0	3	1	1	1	0	0	0
Spain	24	10	Girl	0	0	0	0	1	0	0	1	0	0	0	1	1	4	1	1	1	0	0	0	0	0	0	0	1	0	4	1	1	1	0	1	0	1	0	0	1	1	1	8	1	1	1	1	1	0
Spain	10	6	Girl	0	0	0	0	0	0	0	0	0	0	0	0	1	1	0	1	0	0	0	0	0	0	0	0	1	1	3	1	1	0	0	1	1	0	0	0	1	1	1	7	1	1	0	1	1	0
Spain	16	10	Girl	0	0	1	1	0	0	0	0	1	0	0	1	0	4	0	0	0	0	0	1	1	0	0	1	1	1	5	1	0	1	0	0	0	0	0	0	1	0	0	3	1	0	0	1	1	0
Spain	12	6	Girl	0	0	1	0	1	0	0	0	1	0	0	0	0	3	0	0	1	0	1	0	0	0	0	0	1	1	4	0	0	1	0	1	1	0	1	0	1	1	1	7	0	1	1	0	1	1
Spain	22	12	Girl	0	1	1	0	1	1	0	1	0	0	1	1	0	7	1	1	1	1	1	1	1	0	0	0	1	0	8	1	1	0	0	1	1	1	1	0	1	1	1	9	1	1	1	0	1	1
Spain	9	7	Boy	1	1	0	0	0	0	0	0	0	0	0	0	0	1	0	0	0	0	0	0	1	0	0	1	1	0	3	0	0	0	0	0	0	1	0	0	1	1	0	3	0	1	0	0	0	0
Spain	10	12	Girl	0	1	1	0	1	0	0	1	0	0	0	0	1	5	1	1	1	0	1	0	1	0	0	0	1	1	7	1	1	1	1	1	0	1	1	0	0	0	1	8	1	1	1	1	1	1
Spain	15.5	10	Girl	0	1	0	0	0	0	0	0	1	0	1	1	1	5	0	1	1	1	0	0	0	1	0	0	1	1	6	1	1	1	1	0	0	0	0	0	1	1	1	7	1	0	0	1	0	1
Spain	15	15	Girl	0	1	1	0	1	0	0	1	1	0	1	1	1	8	1	0	0	1	1	1	1	0	0	1	1	1	8	1	0	1	1	1	1	1	0	0	1	1	1	9	1	1	1	1	1	1
Spain	23	7	Boy	1	0	0	1	0	0	0	0	1	0	0	0	0	2	0	0	1	0	0	0	0	1	0	1	0	1	4	0	0	1	1	0	0	1	0	0	1	1	1	6	1	0	1	0	1	0
Spain	11	11	Girl	0	1	0	0	0	0	0	1	1	0	0	1	0	4	0	1	1	0	1	1	0	1	0	0	0	0	5	0	0	0	1	1	0	1	1	0	1	1	0	6	1	0	1	0	1	1
Spain	14	10	Girl	0	1	1	1	1	0	1	1	1	0	1	0	1	9	1	1	1	1	1	1	1	1	0	1	1	1	11	1	1	1	1	1	1	1	1	0	1	1	1	11	1	1	1	1	1	1
Spain	16.5	7	Boy	1	1	1	0	1	0	0	0	1	0	1	0	1	6	1	1	1	1	1	1	1	0	0	1	1	1	10	1	0	0	1	1	0	1	1	0	1	1	1	8	1	1	1	1	1	1
Spain	16	6	Boy	1	0	0	1	1	0	0	0	0	0	1	1	1	5	1	1	1	0	0	1	1	1	0	1	1	1	9	0	0	1	0	1	1	1	1	0	1	1	1	8	1	0	0	1	1	0
Spain	8.5	12	Girl	0	1	1	0	0	1	1	1	1	0	0	0	0	6	1	0	1	1	1	0	1	0	0	1	1	1	8	1	1	0	1	1	1	1	1	0	1	1	1	10	1	1	1	1	1	0
Spain	9	13	Girl	0	1	1	0	0	1	0	1	1	0	1	0	0	6	1	1	1	0	0	1	1	1	0	1	1	1	9	1	1	1	0	0	1	1	1	0	1	0	1	8	1	1	1	0	1	1
Spain	14	12	Girl	0	0	1	1	1	0	0	1	0	0	1	1	1	7	1	1	1	1	1	1	1	1	0	0	1	1	10	1	1	0	1	0	1	1	1	0	1	1	1	9	1	1	1	1	1	0
Spain	10	8	Boy	1	0	0	1	1	1	0	0	0	0	1	0	0	4	1	0	1	0	0	0	1	1	0	1	1	0	6	0	1	0	0	0	1	0	0	0	0	1	0	3	1	1	0	0	1	1
Spain	9	8	Boy	1	1	1	0	0	1	0	1	0	0	1	1	1	7	1	1	1	0	1	1	1	1	0	1	0	0	8	1	1	1	1	1	1	1	1	0	0	1	1	10	1	1	1	1	1	1
Spain	17.5	12	Girl	0	1	1	1	1	0	0	0	0	0	0	1	1	6	1	1	1	1	1	0	1	1	0	1	1	1	10	1	1	1	1	1	1	1	1	0	1	1	1	11	1	0	0	0	0	0
Spain	15	6	Boy	1	1	1	1	0	0	0	0	0	0	0	1	1	5	1	1	0	1	0	0	0	0	0	1	1	0	5	1	1	0	1	0	0	0	0	0	1	1	1	6	1	1	0	1	1	1
Spain	10	13	Girl	0	1	0	0	0	1	1	0	1	0	1	0	1	6	1	1	1	1	1	0	1	0	0	1	1	1	9	1	1	1	1	1	1	1	1	0	1	1	0	10	1	1	1	1	1	1
Spain	7	14	Girl	0	1	1	0	0	1	1	0	0	0	1	0	0	5	1	1	1	0	1	1	0	0	0	1	0	1	7	1	0	1	0	1	1	1	1	0	1	1	1	9	1	0	0	1	1	1
Spain	11	13	Girl	0	0	0	1	1	1	1	1	0	0	0	1	1	7	0	1	1	0	1	1	1	0	0	1	1	1	8	0	1	1	1	1	1	1	1	0	0	1	0	8	1	1	1	1	1	0
Spain	15	13	Boy	1	1	1	0	1	1	0	0	0	0	1	0	0	5	1	1	0	1	1	0	1	1	0	1	1	1	9	1	0	0	1	1	0	1	1	0	1	1	0	7	1	0	0	1	1	0
Spain	11	13	Girl	0	1	0	0	0	1	0	1	0	0	1	0	1	5	1	1	1	1	1	0	0	1	0	1	0	1	8	1	1	1	1	0	1	0	1	0	0	0	1	7	1	1	1	0	0	1
Spain	11.5	14	Girl	0	1	0	1	1	0	0	1	0	0	0	1	1	6	1	1	1	1	0	0	0	0	0	0	1	1	6	1	1	1	0	1	0	0	1	0	1	1	0	7	1	1	1	1	0	1
Spain	12	13	Boy	1	0	0	0	0	0	1	1	1	0	1	1	1	6	0	0	0	0	0	1	1	1	0	0	1	1	5	0	0	0	0	0	0	0	0	0	0	0	0	0	1	1	0	1	1	1
Spain	11	15	Girl	0	1	1	1	1	1	0	0	1	0	0	1	1	8	1	1	1	1	1	1	1	1	0	1	1	1	11	1	1	1	1	1	1	1	1	0	1	1	0	10	1	1	1	1	1	1
Spain	9.5	15	Boy	1	1	1	1	0	0	1	1	0	0	0	0	1	6	1	1	1	0	1	0	1	1	0	1	1	1	9	1	0	1	0	1	0	1	1	0	1	0	1	7	1	0	1	1	1	1
Spain	10	15	Girl	0	1	1	1	1	0	0	1	0	0	1	1	1	8	1	1	1	1	1	1	1	1	0	1	1	1	11	1	1	1	1	1	1	1	1	0	1	1	1	11	1	1	1	0	1	1
Spain	14	17	Girl	0	1	1	1	1	1	1	0	0	0	1	0	1	8	1	1	0	1	1	1	1	1	0	1	1	1	10	1	1	1	1	1	1	1	1	0	1	1	1	11	1	0	1	1	1	1
Spain	11.5	15	Boy	1	1	1	1	1	1	0	1	0	0	1	1	1	9	0	1	1	1	1	1	1	1	0	1	0	1	9	1	1	1	1	1	1	1	1	0	1	1	1	11	1	1	1	1	1	1
Spain	13.5	16	Girl	0	1	1	1	1	1	1	0	1	0	1	0	1	9	1	1	1	1	1	1	1	1	0	1	1	1	11	1	1	1	1	1	1	1	0	0	0	1	1	9	1	1	1	1	0	1
Spain	11	16	Girl	0	0	1	1	1	0	0	1	0	0	0	0	1	5	1	0	1	1	1	1	1	0	0	0	1	1	8	1	1	0	1	0	0	1	1	0	1	0	1	7	1	1	0	1	1	1
Spain	13.5	9	Boy	1	1	0	0	0	1	0	0	0	0	1	1	1	5	0	1	0	1	0	0	0	0	0	1	1	1	5	1	0	0	0	1	1	1	0	0	1	1	1	7	1	1	1	0	1	1
Spain	16	6	Girl	0	1	1	1	0	1	0	0	0	0	1	1	0	6	1	1	0	1	1	1	0	1	0	0	1	1	8	0	0	0	1	0	1	0	1	0	1	1	0	5	0	0	0	0	0	0
Spain	12.5	6	Girl	0	1	0	1	0	1	0	0	0	0	1	1	0	5	1	1	1	1	0	1	0	1	0	0	1	0	7	1	1	1	1	0	1	1	1	0	0	1	0	8	1	1	1	1	1	1
Spain	5	8	Girl	0	1	0	0	1	0	1	0	0	0	1	1	1	6	1	1	0	1	1	1	1	1	0	0	1	0	8	1	1	0	1	1	1	0	1	0	1	0	1	8	1	1	0	1	1	1
Spain	9	7	Girl	0	1	0	1	0	0	1	0	1	0	0	0	1	5	0	1	0	1	0	0	1	0	0	1	1	0	5	0	0	0	0	0	0	0	0	0	0	0	0	0	1	0	0	1	1	1
Spain	11	7	Girl	0	0	0	0	1	0	1	1	1	0	1	1	1	7	1	1	0	1	0	1	1	1	0	1	1	1	9	1	1	0	0	1	1	1	1	0	1	1	1	9	1	1	0	1	1	0
Spain	14.5	6	Boy	1	1	1	0	0	1	0	0	0	0	1	1	1	6	0	1	0	0	1	0	1	0	0	1	1	1	6	0	1	0	0	1	0	1	0	0	0	1	1	5	1	0	0	0	1	0
Spain	9	17	Boy	1	1	1	1	0	0	0	1	0	0	0	0	0	4	0	0	0	0	1	1	0	1	0	0	0	1	4	1	1	0	1	1	0	0	1	0	1	1	1	8	1	1	1	0	0	1
Spain	14.5	14	Boy	1	1	1	1	1	1	0	1	0	0	1	1	1	9	1	1	1	1	1	0	1	1	0	1	1	0	9	1	1	0	1	1	1	1	0	0	1	1	0	8	1	1	0	0	1	1
Spain	15	17	Boy	1	1	1	1	0	1	0	1	1	0	0	0	1	7	1	1	0	1	1	0	1	0	0	1	1	1	8	1	1	0	1	1	0	1	1	0	1	1	1	9	1	1	0	1	1	0
Spain	10	12	Girl	0	1	1	1	0	0	0	1	1	0	0	0	0	5	1	1	1	1	1	1	1	1	0	0	1	0	9	1	1	1	1	1	0	1	1	0	1	1	1	10	1	1	1	1	1	1
Spain	9.5	12	Boy	1	1	1	1	0	0	0	0	1	0	0	0	0	4	0	0	0	1	1	1	0	0	0	0	1	1	5	0	0	0	0	0	0	1	0	0	1	0	0	2	1	1	1	0	1	1
Spain	16	7	Boy	1	1	0	1	1	0	0	0	0	0	0	1	1	5	0	1	0	1	1	0	1	1	0	0	0	0	5	1	1	1	1	1	1	0	1	0	1	1	1	10	1	0	0	0	1	1
Spain	11	7	Boy	1	0	0	0	0	0	0	0	1	0	0	0	1	2	1	1	0	0	1	1	0	1	0	0	0	1	6	1	1	1	0	1	1	0	1	0	0	0	1	7	1	1	1	0	1	1
Spain	12	6	Boy	1	1	0	1	0	0	0	0	1	0	1	0	1	5	1	0	0	0	0	1	0	1	0	0	1	0	4	1	0	0	0	0	1	1	1	0	0	1	0	5	1	0	0	0	0	0
Spain	8	11	Boy	1	1	1	0	1	0	0	0	0	0	1	1	1	6	0	0	0	0	1	1	1	1	0	1	0	0	5	0	1	1	0	1	1	1	1	0	1	1	1	9	1	1	0	1	0	1
Spain	7	10	Boy	1	1	0	0	0	0	1	0	0	0	1	1	1	5	0	0	1	1	1	1	0	0	0	0	0	1	5	0	1	0	0	0	0	0	0	0	0	0	0	1	1	1	0	1	1	1
Spain	14	16	Girl	0	1	1	0	0	0	1	1	0	0	0	1	1	6	0	0	1	1	0	0	1	1	0	1	1	1	7	1	1	0	0	1	1	1	1	0	1	1	1	9	1	1	0	0	1	1
Spain	6.5	7	Girl	0	0	0	0	1	0	0	0	0	0	0	1	1	3	0	1	0	1	0	1	1	1	0	1	0	0	6	1	0	0	0	0	0	0	0	0	1	1	0	3	1	1	1	1	1	0
Spain	9	8	Girl	0	1	1	0	1	1	0	0	0	0	1	0	1	6	0	0	1	0	0	1	1	1	0	0	1	0	5	1	0	0	1	1	0	1	1	0	1	1	1	8	1	1	1	0	1	0
Spain	11	14	Girl	0	1	1	1	0	0	1	0	1	0	1	0	0	6	0	1	1	0	1	1	1	1	0	1	1	1	9	1	1	1	1	1	1	1	1	0	1	1	1	11	1	1	1	1	1	1
Spain	9.5	14	Boy	1	1	0	1	1	0	1	0	1	0	1	1	1	8	0	1	1	1	0	1	1	1	0	1	1	1	9	1	1	1	1	1	1	1	1	0	0	1	1	10	1	1	1	1	1	1
Spain	11	14	Boy	1	1	1	0	0	1	0	0	0	0	1	1	1	6	1	1	1	0	1	1	0	0	0	1	0	0	6	1	1	0	0	1	1	1	1	0	1	1	1	9	1	1	0	0	1	1
Spain	9.5	16	Girl	0	1	1	1	1	1	1	1	0	0	0	0	1	8	1	1	1	1	0	1	1	1	0	0	1	1	9	1	1	0	0	1	1	1	1	0	1	0	1	8	1	1	1	1	1	1
Spain	9	12	Girl	0	1	1	0	0	1	1	1	0	0	0	1	1	7	0	1	1	1	1	1	1	1	0	0	0	0	7	0	1	1	1	0	0	1	0	0	1	1	1	7	0	1	0	1	1	0
Spain	8	10	Boy	1	1	0	0	1	1	0	0	0	0	1	1	1	6	1	1	0	1	1	0	0	0	0	0	1	1	6	1	1	0	1	1	1	1	0	0	1	1	1	9	1	1	1	1	1	1
Spain	15.5	12	Boy	1	1	1	1	0	0	1	0	0	0	0	0	0	4	1	1	0	0	1	1	1	1	0	0	1	1	8	1	1	1	1	1	1	1	0	0	0	1	1	9	1	1	1	1	1	0
Spain	13	12	Boy	1	1	1	1	0	1	0	1	1	0	0	0	0	6	1	1	1	0	1	1	1	1	0	1	0	0	8	1	1	1	1	1	0	1	1	0	1	1	0	9	0	1	1	1	1	1
Spain	8	8	Boy	1	0	0	1	1	1	1	1	1	0	1	0	1	8	0	0	1	1	0	1	1	1	0	1	1	1	8	1	1	1	1	1	1	1	1	0	1	0	1	10	0	1	1	0	1	1
Spain	8	16	Boy	1	1	1	1	0	1	0	0	1	0	1	0	1	7	0	0	0	1	0	1	1	0	0	0	0	0	3	0	0	1	1	1	1	1	1	0	1	1	0	8	1	1	0	1	1	1
Spain	8	12	Boy	1	1	0	0	0	0	0	1	1	0	0	0	1	4	1	1	1	1	1	0	1	1	0	1	0	0	8	1	1	1	1	1	1	1	1	0	1	0	1	10	1	1	1	1	1	1
Spain	6	12	Girl	0	0	0	0	0	0	0	1	0	0	0	1	1	3	1	1	0	1	0	0	0	0	0	0	0	0	3	0	0	1	1	0	1	0	0	0	1	0	0	4	1	1	1	1	0	1
Spain	10	17	Boy	1	1	1	0	1	1	1	0	0	0	0	1	0	6	0	0	1	0	0	0	1	0	0	1	1	1	5	1	1	1	1	1	0	1	0	0	0	0	1	7	1	1	0	1	1	1
Spain	6.5	17	Girl	0	1	0	0	1	0	0	0	1	0	1	0	1	5	1	1	1	0	0	1	1	1	0	1	1	1	9	1	1	1	1	1	1	1	1	0	1	1	1	11	1	1	1	1	1	1
Spain	10	14	Boy	1	1	1	1	1	0	0	0	0	0	0	0	1	5	1	1	0	1	1	1	0	0	0	0	1	1	7	1	1	1	1	1	1	1	1	0	0	1	0	9	1	1	1	1	1	1
Spain	15	16	Boy	1	1	1	1	0	0	0	1	1	0	1	0	1	7	1	1	1	1	1	1	1	1	0	1	0	0	9	1	1	0	1	1	0	1	1	0	0	1	0	7	1	1	0	1	1	0
Spain	12.5	12	Boy	1	1	1	0	1	1	0	0	0	0	0	1	1	6	0	0	1	0	0	0	1	1	0	1	1	0	5	1	1	1	1	1	0	1	1	0	0	0	0	7	1	1	1	1	0	1
Spain	8.5	12	Boy	1	1	1	1	0	0	1	0	0	0	1	0	0	5	1	1	1	1	0	1	0	1	0	0	0	0	6	1	1	1	1	0	1	0	1	0	0	0	0	6	1	1	1	0	1	0
Spain	9	14	Girl	0	1	1	1	0	0	0	0	0	0	1	1	1	6	1	1	1	1	1	1	0	0	0	1	1	1	9	1	1	1	1	1	0	1	1	0	0	1	1	9	1	1	1	1	1	1
Spain	15	16	Girl	0	1	1	1	1	0	0	0	0	0	0	0	0	4	1	1	0	0	1	1	0	1	0	1	0	0	6	1	1	1	1	1	1	1	1	0	0	1	1	10	1	1	0	1	1	1
Spain	13	12	Boy	1	1	0	1	0	1	1	0	0	0	0	1	0	5	1	0	0	0	1	1	1	1	0	1	0	0	6	1	0	1	1	1	0	1	1	0	0	1	0	7	1	1	1	1	1	1
Spain	21	10	Boy	1	1	1	0	0	0	1	0	0	0	1	1	0	5	0	1	1	1	0	0	1	1	0	1	1	1	8	1	0	1	1	0	1	1	1	0	1	0	1	8	1	1	1	1	0	1
Spain	20	8	Girl	0	1	1	0	1	1	0	0	1	0	0	1	1	7	1	1	1	1	1	1	1	0	0	0	1	1	9	1	0	0	0	1	1	1	1	0	1	1	1	8	1	1	0	1	1	1
Spain	18	7	Girl	0	0	0	0	1	0	0	0	1	0	1	1	1	5	0	0	0	1	0	1	1	1	0	0	1	0	5	0	0	0	1	0	0	0	1	0	1	1	1	5	0	0	1	1	1	0
Spain	17	7	Girl	0	0	1	0	0	0	0	0	0	0	0	1	1	3	1	1	0	1	0	1	0	1	0	0	0	0	5	1	1	0	1	0	0	1	0	0	0	1	1	6	0	0	0	1	1	1
Spain	11	16	Girl	0	1	1	0	0	1	1	1	1	0	0	0	1	7	1	1	0	1	1	1	1	1	0	1	1	0	9	1	1	0	1	1	1	0	1	0	1	1	1	9	1	1	1	1	1	0
Spain	10	17	Girl	0	1	1	1	0	1	0	1	1	0	0	0	0	6	1	1	1	1	1	1	1	1	0	0	0	0	8	1	1	1	1	1	1	1	1	0	1	1	1	11	1	1	1	1	1	1
Spain	19	17	Boy	1	1	1	1	1	0	0	1	0	0	1	1	1	8	1	1	1	1	1	1	1	1	0	1	0	1	10	1	1	0	1	0	1	1	1	0	1	1	1	9	1	1	1	1	1	1
Spain	22	7	Boy	1	0	1	1	1	0	0	0	0	0	0	0	0	3	0	1	1	0	0	0	1	0	0	0	1	1	5	0	1	1	0	0	1	1	0	0	1	1	1	7	0	1	0	1	1	1
Spain	14.5	7	Boy	1	1	1	0	0	0	0	0	1	0	1	1	1	6	1	1	1	1	0	1	0	1	0	1	1	1	9	1	1	1	0	1	1	0	0	0	1	1	0	7	1	1	1	1	1	1
Spain	12	15	Girl	0	1	0	1	1	0	0	1	1	0	1	1	1	8	0	1	1	0	0	1	1	1	0	1	1	1	8	1	1	1	0	1	1	1	1	0	1	1	1	10	1	1	1	1	1	1
Spain	15.5	16	Boy	1	1	0	0	0	1	0	0	1	0	0	0	1	4	1	1	0	1	1	0	1	1	0	0	1	1	8	1	1	0	0	1	0	1	1	0	1	1	1	8	1	1	0	1	1	0
Spain	22	11	Girl	0	1	0	1	1	0	0	0	0	0	1	0	1	5	1	0	1	1	1	0	0	0	0	1	1	1	7	1	1	1	1	1	0	0	1	0	1	0	1	8	1	1	1	1	1	0
Spain	18	11	Boy	1	1	0	0	1	1	0	1	0	0	0	0	1	5	1	1	1	0	1	0	0	1	0	1	1	1	8	1	0	1	1	1	0	1	1	0	1	1	1	9	1	0	1	1	1	0
Spain	22	11	Boy	1	0	1	0	1	0	1	0	0	0	1	1	1	6	1	1	0	1	1	1	0	0	0	1	1	1	8	1	0	0	1	1	1	0	1	0	1	1	1	8	1	0	0	1	0	1
Spain	24	9	Girl	0	0	0	0	0	0	0	1	1	0	1	0	1	4	1	0	1	0	0	1	1	0	0	0	1	0	5	0	1	0	1	0	1	0	0	0	0	1	0	4	1	1	1	1	1	0
Spain	12	9	Boy	1	1	1	0	0	1	0	0	1	0	0	1	1	6	1	1	0	0	0	1	1	1	0	0	1	1	7	1	1	1	1	0	1	1	1	0	1	1	1	10	1	1	1	0	1	1
Spain	16	8	Girl	0	0	0	0	0	1	1	1	1	0	0	0	1	5	1	1	0	1	0	0	1	1	0	1	0	1	7	1	1	1	1	0	1	1	0	0	1	1	0	8	0	1	1	1	1	0
Spain	16	12	Boy	1	1	1	0	0	0	1	1	0	0	1	1	0	6	1	1	1	0	1	1	1	0	0	0	1	1	8	1	1	0	0	1	1	1	1	0	0	1	0	7	1	1	1	1	1	1
Spain	20	8	Girl	0	1	1	0	1	0	0	0	0	0	1	0	1	5	1	1	1	1	1	0	0	0	0	1	0	1	7	1	1	0	1	1	1	1	1	0	1	0	1	9	1	1	1	0	1	1
Spain	10	7	Girl	0	1	0	0	0	0	1	0	1	0	1	1	0	5	0	1	0	1	1	0	0	1	0	1	0	1	6	0	1	0	0	0	0	1	1	0	1	0	0	4	1	1	1	1	0	1
Spain	17	11	Boy	1	1	0	0	0	0	1	0	0	0	1	1	1	5	1	0	1	0	1	1	1	0	0	1	1	1	8	1	0	0	0	1	1	1	1	0	1	1	1	8	1	1	1	0	1	1
Spain	25	12	Boy	1	1	1	1	0	0	0	0	0	0	1	1	1	6	1	1	1	0	0	1	1	0	0	0	1	1	7	1	1	1	0	1	1	1	1	0	0	1	1	9	1	1	1	1	1	1
Spain	25	10	Girl	0	1	0	0	0	1	1	1	0	0	0	0	0	4	1	0	1	0	1	0	1	1	0	0	1	0	6	1	1	1	0	1	0	1	0	0	0	0	1	6	1	1	1	1	1	0
Spain	11.5	10	Boy	1	1	1	0	0	0	0	0	0	0	1	1	1	5	0	1	1	0	1	0	0	0	0	0	1	1	5	1	1	0	0	1	0	0	0	0	0	1	1	5	0	1	1	0	1	0
Spain	20	10	Boy	1	1	1	1	0	0	0	1	0	0	0	0	0	4	1	1	1	0	0	0	1	1	0	0	0	0	5	1	1	1	1	0	0	1	1	0	0	0	0	6	1	1	1	1	0	0
Spain	24	10	Boy	1	1	0	0	0	1	1	0	1	0	1	1	1	7	1	0	1	1	1	1	0	0	0	1	0	1	7	1	1	1	1	1	1	1	1	0	1	1	1	11	1	1	1	1	0	1
Spain	17	11	Girl	0	1	1	0	0	0	1	0	0	0	0	1	1	5	1	1	0	1	1	1	0	1	0	1	1	1	9	1	1	0	1	0	1	1	1	0	1	1	1	9	1	1	1	1	1	1
Spain	12	11	Boy	1	1	1	1	1	0	0	1	0	0	0	1	0	6	1	1	1	1	1	0	1	0	0	0	0	1	7	1	1	1	1	1	0	1	1	0	0	0	0	7	1	1	1	1	0	1
Spain	25	11	Girl	0	1	0	1	1	1	0	1	1	0	1	1	1	9	1	1	1	1	1	1	1	1	0	1	1	1	11	1	1	1	1	1	1	1	1	0	1	1	1	11	1	1	1	1	1	1
Spain	17.5	11	Boy	1	1	0	1	0	1	0	1	1	0	0	0	0	5	1	1	1	1	1	0	1	1	0	1	1	1	10	1	1	1	0	1	1	1	0	0	0	1	1	8	1	1	1	1	1	0
Spain	20	11	Boy	1	1	0	1	1	0	0	1	1	0	0	1	1	7	1	0	1	1	1	0	1	1	0	1	1	1	9	1	1	0	0	0	1	1	1	0	1	0	0	6	1	1	0	1	1	0
Spain	20.5	7	Boy	1	1	1	1	1	0	1	0	1	0	1	0	1	8	0	1	1	1	1	1	1	0	0	1	1	1	9	1	0	1	0	1	1	1	0	0	1	1	1	8	1	1	1	1	1	1
Spain	16	10	Boy	1	1	0	1	0	0	1	0	0	0	0	0	0	3	1	1	1	1	1	1	1	0	0	0	0	0	7	1	1	1	1	1	1	1	0	0	0	1	0	8	1	1	1	1	0	1
Spain	19	11	Girl	0	1	1	0	0	0	1	0	0	0	0	1	1	5	1	1	1	0	1	1	1	0	0	1	1	1	9	1	1	1	0	1	1	1	0	0	1	1	1	9	1	1	1	1	0	0
Spain	14.5	16	Boy	1	1	1	1	1	0	0	1	0	0	0	0	0	5	1	1	1	0	0	0	1	0	0	0	0	1	5	1	1	1	0	0	1	1	0	0	0	0	1	6	1	1	1	1	1	1
Spain	19	9	Girl	0	1	1	1	1	0	0	0	0	0	0	0	0	4	0	1	1	1	0	1	0	1	0	0	0	0	5	1	1	1	0	1	0	0	1	0	1	0	1	7	1	1	1	1	1	1
Spain	9	7	Boy	1	0	1	0	0	1	1	0	0	0	1	0	0	4	1	1	0	0	1	1	0	1	0	1	0	0	6	1	1	1	1	0	1	0	0	0	1	0	0	6	1	1	1	0	1	1
Spain	22.5	9	Girl	0	1	1	1	1	0	0	1	0	0	0	0	0	5	1	1	1	1	1	0	1	1	0	0	1	1	9	1	1	1	1	1	1	1	1	0	1	1	0	10	1	1	1	1	1	1
Spain	16	7	Girl	0	1	1	1	1	1	1	0	1	0	0	0	1	8	1	1	1	1	1	1	1	1	0	1	1	0	10	1	1	1	1	1	1	1	1	0	1	1	1	11	0	0	1	0	1	1
Spain	17.5	11	Boy	1	1	0	1	1	1	1	0	0	0	1	1	1	8	1	1	1	0	1	1	0	1	0	1	1	1	9	1	1	1	0	1	1	0	0	0	1	1	1	8	1	1	1	0	1	1
Spain	17.5	11	Girl	0	1	0	1	1	1	1	1	1	0	1	1	1	10	1	1	1	1	1	1	1	1	0	1	1	1	11	1	1	1	1	1	1	1	1	0	1	1	1	11	1	1	1	1	1	1
Spain	15	11	Girl	0	1	1	1	0	1	1	1	1	0	0	0	0	7	1	1	1	1	1	1	1	1	0	1	1	1	11	1	1	1	1	1	1	1	1	0	1	1	1	11	1	1	1	1	1	1
Spain	20	15	Girl	0	1	1	1	1	1	0	1	0	0	0	0	1	7	1	1	1	1	1	0	1	1	0	0	1	1	9	1	1	1	1	1	0	1	1	0	0	1	1	9	1	1	1	1	1	1
Spain	20	7	Girl	0	1	1	1	1	1	1	1	0	0	1	0	1	9	1	1	1	1	1	1	1	1	0	1	0	1	10	1	1	1	1	1	1	1	1	0	1	1	1	11	1	1	1	1	1	1
Spain	13	17	Boy	1	1	1	0	0	0	0	1	0	0	0	1	0	4	1	1	1	1	1	1	0	1	0	1	1	0	9	1	1	1	1	1	1	1	1	0	1	1	1	11	1	1	1	0	1	1
Spain	10	14	Boy	1	1	1	0	1	1	0	1	1	0	0	0	0	6	1	1	0	1	1	1	1	1	0	0	1	1	9	1	1	0	0	1	1	1	1	0	1	1	1	9	1	1	1	1	1	1
Spain	11.5	17	Girl	0	1	1	1	0	1	1	1	0	0	1	0	1	8	1	1	1	1	1	1	1	1	0	1	1	0	10	1	1	1	1	1	1	1	1	0	1	1	1	11	1	1	1	1	1	1
Spain	13	11	Boy	1	1	1	1	1	0	0	0	0	0	1	1	1	7	1	0	1	1	0	1	1	1	0	1	1	0	8	1	0	1	1	0	1	1	1	0	1	1	1	9	1	0	1	1	1	1
Spain	22.5	14	Girl	0	1	1	1	1	0	0	1	1	0	1	1	1	9	1	1	0	1	1	0	1	1	0	1	1	1	9	1	1	1	1	1	1	1	0	0	1	1	1	10	1	1	1	1	1	1
Spain	18	15	Girl	0	1	1	0	1	0	0	1	0	0	1	1	1	7	1	1	1	0	1	0	1	1	0	0	1	1	8	0	1	1	1	1	1	1	1	0	1	1	1	10	1	1	1	1	0	1
Spain	16	11	Boy	1	1	1	1	1	0	0	1	0	0	1	0	1	7	1	1	0	1	1	1	1	1	0	1	1	1	10	1	1	0	0	1	1	1	1	0	0	1	1	8	1	1	1	1	0	1
Spain	14	9	Boy	1	1	1	1	1	0	1	0	0	0	1	0	1	7	1	1	1	0	1	1	0	0	0	1	1	1	8	1	1	1	1	1	0	0	1	0	1	1	1	9	1	1	1	1	1	1
Spain	10	16	Boy	1	1	0	1	0	0	0	1	1	0	1	0	1	6	1	0	1	1	1	0	1	1	0	1	1	1	9	1	0	1	1	1	0	1	1	0	1	1	1	9	1	1	0	0	1	1
Spain	13.5	11	Boy	1	1	1	1	1	1	1	1	1	0	1	0	0	9	1	1	1	1	1	1	1	1	0	1	1	0	10	1	1	1	1	1	1	1	1	0	1	1	0	10	1	1	1	1	1	1
Spain	12	11	Girl	0	1	1	1	1	1	1	1	1	0	1	1	1	11	1	1	1	1	1	1	1	1	0	1	1	1	11	1	1	1	1	1	1	1	1	0	1	1	1	11	1	1	1	1	1	1
Spain	14	7	Girl	0	1	1	1	0	1	1	0	0	0	0	1	0	6	1	1	1	1	1	1	0	1	0	0	1	1	9	1	1	1	1	1	1	0	1	0	1	0	1	9	1	1	1	1	1	1
Spain	17.5	9	Boy	1	1	1	0	0	0	0	1	0	0	0	1	1	5	1	1	1	1	0	0	1	1	0	1	1	1	9	1	1	0	0	1	0	1	0	0	1	1	1	7	1	1	1	1	1	1
Spain	15	10	Girl	0	1	0	1	1	0	0	1	0	0	0	1	1	6	0	1	0	0	1	1	0	1	0	1	0	0	5	1	1	0	0	1	1	1	0	0	1	1	1	8	1	1	0	0	1	1
Spain	18	9	Girl	0	1	1	1	1	1	0	1	1	0	1	0	0	8	0	0	0	0	0	1	0	0	0	0	1	1	3	0	0	1	0	1	1	1	1	0	1	1	1	8	1	1	1	1	1	0
Spain	18	6	Girl	0	1	1	1	0	1	1	0	1	0	0	0	0	6	0	0	0	0	0	0	1	0	0	1	1	0	3	1	1	0	1	1	1	1	1	0	1	1	0	9	1	1	0	1	1	1
Spain	17	10	Girl	0	1	0	0	1	0	0	1	0	0	0	1	1	5	1	1	1	0	1	1	1	0	0	1	0	0	7	1	1	1	1	1	1	1	1	0	1	1	1	11	1	1	1	0	1	1
Spain	19	9	Girl	0	1	1	1	0	1	1	1	0	0	0	0	1	7	1	0	1	1	0	1	1	1	0	1	1	1	9	1	1	1	1	0	1	1	1	0	1	1	1	10	1	1	1	1	1	1
Spain	16	8	Girl	0	1	1	0	0	0	1	0	1	0	0	0	1	5	0	0	1	1	1	0	0	0	0	1	0	1	5	1	1	1	0	1	0	0	1	0	1	0	1	7	1	1	0	0	0	0
Spain	9	6	Boy	1	1	1	0	0	1	1	0	1	0	0	1	1	7	1	1	1	0	0	1	1	1	0	1	1	1	9	1	1	1	1	0	1	1	1	0	1	1	1	10	1	1	1	1	1	1
Spain	22	6	Boy	1	0	0	0	1	0	0	0	1	0	1	1	1	5	1	1	0	1	0	0	0	0	0	1	1	1	6	1	1	0	0	1	1	1	1	0	0	1	1	8	1	1	1	0	0	0
Spain	20	9	Girl	0	1	1	1	1	1	0	0	1	0	1	0	1	8	0	0	0	0	0	1	1	0	0	0	1	0	3	1	1	1	1	1	1	1	1	0	0	1	1	10	1	1	1	1	1	1
Spain	20	9	Girl	0	1	1	1	1	1	1	1	0	0	1	0	1	9	1	1	1	1	0	1	1	1	0	1	0	1	9	1	1	0	1	1	1	1	1	0	0	1	1	9	1	1	1	1	1	1
Spain	14	9	Girl	0	1	1	0	0	0	1	0	0	0	1	1	0	5	1	1	1	1	0	0	0	0	0	1	1	1	7	1	0	0	0	1	0	1	0	0	1	1	1	6	1	1	0	0	1	1
Spain	16	13	Girl	0	1	1	1	1	1	0	0	0	0	1	1	1	8	1	1	1	1	1	1	1	1	0	1	1	1	11	1	1	1	1	1	1	1	1	0	1	1	1	11	1	1	1	1	1	0
Spain	17.5	13	Girl	0	1	0	1	1	1	0	0	0	0	0	1	1	6	1	1	1	1	0	0	0	0	0	0	1	0	5	0	1	0	1	0	1	1	1	0	0	1	1	7	0	1	1	1	1	1
Spain	8	8	Boy	1	0	1	0	1	1	0	0	0	0	1	0	1	5	0	1	0	1	1	1	1	1	0	1	0	1	8	1	1	1	1	0	0	1	1	0	1	1	1	9	1	1	1	0	1	1
Spain	17	9	Boy	1	1	0	0	0	1	0	0	0	0	1	0	1	4	0	0	1	1	1	1	0	1	0	0	1	1	7	0	0	1	1	1	1	1	1	0	0	1	1	8	1	1	1	1	0	0
Spain	14	13	Girl	0	1	0	0	1	0	0	0	0	0	1	1	1	5	1	1	0	0	1	0	1	0	0	1	0	1	6	1	1	0	0	1	1	1	1	0	0	1	0	7	1	1	1	0	1	1
Spain	17	8	Girl	0	1	0	1	0	1	0	0	0	0	0	1	0	4	1	0	1	1	0	1	0	0	0	0	1	1	6	1	1	0	1	1	1	1	1	0	0	1	1	9	1	1	1	1	1	1
Spain	17	8	Boy	1	1	1	1	1	1	0	0	0	0	0	0	1	6	1	1	1	1	1	1	1	0	0	0	0	1	8	1	1	1	0	0	1	1	1	0	0	0	1	7	1	1	0	1	1	1
Spain	15.5	9	Boy	1	0	1	0	0	1	0	1	1	0	1	1	1	7	1	0	0	0	1	0	1	1	0	1	1	1	7	1	1	1	1	0	1	1	1	0	1	1	1	10	1	1	0	1	1	1
Spain	18	8	Boy	1	1	1	1	0	0	1	1	1	0	1	1	1	9	1	1	1	1	0	0	0	1	0	1	1	1	8	1	1	1	1	1	1	0	1	0	1	1	1	10	1	1	1	1	1	0
Spain	14	9	Boy	1	1	0	0	1	1	0	0	0	0	0	0	1	4	1	1	0	1	1	0	1	0	0	0	1	1	7	1	1	1	0	1	1	1	0	0	1	1	1	9	1	1	1	1	1	1
Spain	20	9	Boy	1	1	0	1	1	1	1	0	0	0	0	1	0	6	0	0	1	0	0	0	1	0	0	1	0	0	3	1	0	1	1	1	0	1	1	0	1	0	1	8	1	0	1	1	1	0
Spain	16	6	Boy	1	1	1	1	0	0	0	0	1	0	1	0	1	6	1	1	1	1	0	1	0	1	0	0	1	1	8	1	1	0	0	1	0	1	1	0	1	0	1	7	1	1	0	0	0	0
Spain	17	11	Boy	1	1	0	1	0	0	0	0	0	0	1	1	1	5	1	1	0	1	1	0	0	0	0	1	1	1	7	1	1	1	1	1	0	1	0	0	1	1	1	9	1	1	1	0	1	1
Spain	18.5	6	Girl	0	1	0	0	0	0	1	0	1	0	0	1	1	5	1	1	1	1	0	1	1	0	0	0	1	1	8	1	1	1	1	0	1	0	1	0	1	1	1	9	1	0	0	1	1	1
Colombia	16	14	Boy	1	1	1	1	1	0	1	0	0	0	0	0	1	6	0	0	1	0	0	0	0	1	1	0	0	0	3	1	1	1	0	0	1	1	1	1	0	0	1	8	1	1	1	1	1	1
Colombia	13	13	Girl	0	1	1	0	0	0	1	0	0	0	1	1	1	6	1	1	1	1	0	1	1	0	1	0	1	1	9	1	1	1	0	1	1	1	1	0	1	1	1	10	1	1	1	1	1	0
Colombia	16	14	Boy	1	1	0	0	0	0	0	0	0	1	1	0	0	3	1	1	0	1	0	0	1	0	0	0	1	1	6	1	1	1	1	1	1	0	0	1	0	1	1	9	1	1	1	0	0	1
Colombia	18	12	Boy	1	0	0	0	0	0	0	0	0	0	0	0	0	0	0	0	0	0	0	0	0	0	0	0	0	0	0	0	0	0	0	0	0	0	0	0	0	0	0	0	0	0	0	0	0	0
Colombia	16	13	Boy	1	1	1	1	0	1	0	1	1	1	1	0	0	8	1	1	0	0	1	1	1	1	1	1	1	1	10	1	1	1	0	1	1	1	1	1	1	1	1	11	1	1	1	0	1	1
Colombia	16	14	Girl	0	1	1	1	0	1	0	0	1	0	1	0	1	7	1	1	1	1	1	1	1	0	0	1	0	1	9	1	1	1	0	1	1	1	1	1	1	0	1	10	1	1	1	1	1	1
Colombia	18	15	Boy	1	0	0	0	0	0	0	0	0	0	0	0	0	0	0	0	0	0	0	0	0	0	0	0	0	0	0	0	0	0	0	0	0	0	0	0	0	0	0	0	0	0	0	0	0	0
Colombia	18	16	Boy	1	1	1	0	0	1	0	1	0	0	1	1	1	7	0	1	1	1	0	1	0	1	1	0	1	0	7	1	1	0	0	1	1	1	1	1	0	0	1	8	1	1	0	0	1	0
Colombia	17	14	Girl	0	1	1	1	0	1	1	0	0	1	1	1	0	8	1	1	1	1	1	1	1	1	1	1	1	1	12	1	0	0	1	1	1	1	1	1	1	1	1	10	1	0	1	1	1	1
Colombia	18	15	Girl	0	0	1	1	0	1	1	0	1	1	1	0	1	8	1	1	1	1	1	1	1	1	1	1	1	1	12	1	1	0	1	0	1	1	1	1	1	1	1	10	1	1	0	0	1	1
Colombia	13.5	16	Girl	0	0	0	0	0	0	0	0	0	0	0	0	0	0	0	0	0	0	0	0	0	0	0	0	0	0	0	0	0	0	0	0	0	0	0	0	0	0	0	0	0	0	0	0	0	0
Colombia	17	14	Boy	1	1	1	1	1	1	1	0	1	0	1	1	1	10	1	1	0	1	1	1	1	1	1	1	0	1	10	1	1	0	1	1	1	1	1	1	1	1	1	11	1	1	1	1	1	1
Colombia	18.5	15	Girl	0	1	0	0	1	0	0	0	0	1	1	0	1	5	0	0	1	1	1	0	0	0	1	1	1	1	7	1	1	1	1	1	1	0	0	1	1	1	1	10	1	1	1	1	1	1
Colombia	18	12	Boy	1	1	0	1	1	0	1	0	0	1	0	0	1	6	1	1	1	0	0	1	0	0	1	1	1	1	8	1	1	0	0	1	1	1	0	1	0	1	1	8	1	1	1	1	1	0
Colombia	17.5	11	Girl	0	1	1	0	1	0	1	0	1	1	0	0	1	7	0	0	1	0	0	0	1	0	0	1	1	1	5	0	1	1	1	0	1	1	1	0	1	0	0	7	0	1	1	1	1	1
Colombia	16	11	Boy	1	0	0	0	0	0	0	0	0	0	0	0	0	0	0	0	0	0	0	0	0	0	0	0	0	0	0	0	0	0	0	0	0	0	0	0	0	0	0	0	0	0	0	0	0	0
Colombia	16	11	Girl	0	1	1	0	1	0	0	0	0	0	1	1	1	6	0	1	1	1	0	0	1	0	0	0	0	1	5	0	1	1	1	1	1	1	1	0	0	1	1	9	1	1	0	1	1	1
Colombia	16	11	Girl	0	1	1	1	0	0	0	1	1	0	0	1	1	7	1	0	0	1	1	1	1	1	1	0	1	1	9	1	0	1	1	1	0	1	1	1	0	1	1	9	1	1	0	1	1	1
Colombia	17	11	Girl	0	1	1	1	0	1	0	0	0	0	0	0	0	4	0	0	0	1	0	1	1	0	0	1	1	1	6	1	0	1	1	1	0	1	1	0	1	1	0	8	1	1	1	1	0	0
Colombia	17.5	10	Girl	0	1	0	1	0	1	1	1	0	0	0	0	0	5	0	1	1	0	1	0	1	0	0	0	1	1	6	0	1	1	0	0	1	1	1	0	0	1	0	6	0	1	1	0	0	1
Colombia	17	16	Girl	0	1	1	1	1	1	0	1	0	0	0	0	1	7	1	0	1	1	1	1	1	1	0	0	1	1	9	0	1	1	1	1	1	0	1	1	0	1	1	9	1	1	1	1	1	1
Colombia	16	13	Boy	1	1	1	0	1	0	1	0	0	1	0	0	1	6	1	1	1	0	1	1	0	1	1	0	1	1	9	0	1	1	1	0	1	1	0	1	1	1	1	9	1	1	1	1	1	1
Colombia	20	16	Girl	0	1	1	1	1	0	0	0	0	0	0	0	0	4	1	1	1	1	1	1	1	0	0	1	0	1	9	1	1	1	1	1	1	0	1	1	1	1	0	10	1	1	1	1	1	1
Colombia	17.5	15	Girl	0	1	1	0	0	1	0	0	0	0	0	1	0	4	1	0	1	0	0	1	0	0	0	1	1	1	6	0	1	0	1	0	1	1	1	0	1	0	1	7	1	1	1	1	0	0
Colombia	19	15	Girl	0	1	1	1	0	0	0	1	1	1	0	0	0	6	1	1	1	1	1	1	1	1	1	1	1	1	12	1	1	1	1	1	1	1	1	0	1	1	1	11	1	1	0	1	1	1
Colombia	11	16	Boy	1	1	1	1	1	0	0	0	0	0	0	1	0	5	1	1	1	0	1	1	0	1	1	0	1	0	8	1	0	1	0	1	1	1	1	1	0	1	1	9	1	0	0	1	1	0
Colombia	12	14	Boy	1	1	1	0	0	0	0	0	0	0	1	1	1	5	1	1	1	0	0	0	1	0	0	0	1	1	6	0	1	1	1	0	1	1	0	0	0	1	1	7	1	1	1	1	0	1
Colombia	6	16	Girl	0	1	1	1	1	0	0	0	0	1	0	1	0	6	1	1	1	1	1	1	1	1	1	0	1	0	10	1	1	1	1	0	0	1	0	1	1	0	1	8	1	1	1	1	1	1
Colombia	9	14	Girl	0	1	1	0	1	0	0	0	0	0	0	1	1	5	1	1	1	1	1	1	1	1	0	0	0	1	9	1	1	1	1	1	1	1	1	0	0	1	1	10	1	1	1	1	1	1
Colombia	11	12	Boy	1	1	1	0	1	0	0	0	1	0	1	0	1	6	0	1	1	1	0	0	0	0	0	1	1	0	5	0	1	0	1	1	1	1	1	0	1	1	1	9	1	1	1	1	0	0
Colombia	10	12	Boy	1	1	1	1	0	0	0	0	0	0	1	0	0	4	0	0	0	1	0	1	0	0	0	0	1	1	4	0	0	0	0	0	0	0	1	0	1	1	0	3	0	0	1	1	1	1
Colombia	11	6	Girl	0	1	0	0	1	0	0	1	1	0	1	0	1	6	1	0	1	1	0	0	1	1	0	1	0	1	7	0	0	1	1	0	0	1	1	0	1	1	1	7	0	1	1	1	0	1
Colombia	5	12	Boy	1	1	1	1	0	0	1	0	0	0	0	0	0	4	1	0	0	1	0	1	0	0	0	0	1	1	5	1	0	0	0	1	0	1	1	0	1	1	1	7	1	0	0	1	1	1
Colombia	14.5	11	Girl	0	1	1	1	0	0	0	0	1	0	0	1	1	6	1	0	0	1	0	1	1	1	1	0	0	1	7	1	0	0	1	1	1	1	1	1	1	1	1	10	1	0	1	0	1	1
Colombia	9	12	Girl	0	1	0	1	1	1	1	1	0	1	1	0	1	9	0	0	1	0	1	1	1	1	1	1	0	0	7	1	1	1	0	1	1	1	1	1	1	0	1	10	1	1	1	1	0	0
Colombia	11	7	Boy	1	0	1	0	0	0	0	0	0	0	0	0	0	1	1	0	1	0	0	1	0	0	0	0	1	1	5	0	1	0	0	0	1	1	0	0	0	1	1	5	0	1	1	0	1	1
Colombia	7	10	Girl	0	1	1	1	0	1	1	0	0	0	0	0	0	5	0	0	0	1	1	0	1	1	0	1	1	1	7	1	1	1	1	0	0	1	1	1	1	0	1	9	1	1	1	1	1	1
Colombia	12	9	Girl	0	0	1	1	0	0	0	0	1	0	0	0	1	4	1	1	0	1	0	1	0	1	1	0	1	0	7	0	1	1	0	0	0	1	1	1	0	1	1	7	0	1	1	1	0	1
Colombia	9	17	Girl	0	1	1	1	1	0	0	0	0	1	1	1	0	7	1	1	1	1	1	1	0	1	1	0	1	1	10	1	1	1	0	1	1	0	1	1	1	1	1	10	1	1	1	1	1	1
Colombia	16	6	Girl	0	1	0	0	1	0	1	0	0	1	0	1	0	5	0	0	1	0	0	0	1	0	0	1	0	1	4	1	1	1	1	0	1	1	0	0	1	1	1	9	1	0	0	1	0	1
Colombia	12	6	Boy	1	1	0	1	0	1	0	0	0	0	0	0	1	4	0	1	1	1	0	1	1	0	0	0	0	1	6	0	1	1	1	1	0	1	1	1	1	1	1	10	1	0	1	0	0	1
Colombia	11	12	Girl	0	1	1	0	1	0	0	0	0	0	1	1	0	5	1	1	1	1	0	0	1	0	0	0	1	1	7	1	1	1	1	0	1	1	0	0	1	1	1	9	1	1	0	1	1	1
Colombia	3	13	Boy	1	1	1	1	0	0	0	0	0	0	1	1	1	6	1	1	1	0	1	1	0	0	0	0	1	0	6	1	1	1	1	1	1	0	1	0	0	1	1	9	1	1	1	1	1	1
Colombia	11	15	Boy	1	1	1	1	0	0	1	0	1	1	0	0	1	7	1	1	1	1	0	0	0	1	1	1	0	1	8	1	1	1	1	1	0	1	1	1	1	1	1	11	1	1	1	0	0	1
Colombia	5	17	Girl	0	1	1	1	0	0	1	0	0	1	0	0	1	6	1	0	1	1	0	1	1	1	1	0	1	0	8	1	1	0	1	1	1	1	0	1	1	1	1	10	1	1	0	0	1	1
Colombia	5	6	Boy	1	0	0	0	1	0	1	1	1	0	0	0	0	4	1	0	0	0	0	0	0	0	1	0	0	0	2	1	0	1	1	0	0	0	0	1	0	1	1	6	0	1	1	1	0	1
Colombia	11	6	Girl	0	0	0	1	0	0	0	1	0	0	0	0	0	2	1	0	0	0	0	0	0	0	1	1	0	1	4	1	1	1	0	0	0	0	0	0	0	0	1	4	1	0	0	0	0	1
Colombia	9.5	11	Girl	0	1	0	0	1	0	1	0	0	0	1	0	1	5	0	0	0	0	1	0	1	0	0	0	0	1	3	1	0	0	0	1	1	1	0	0	1	1	1	7	1	1	1	1	1	1
Colombia	12	12	Girl	0	1	0	0	1	0	0	0	0	0	1	1	1	5	1	1	1	1	1	0	0	0	1	1	0	0	7	0	1	1	1	1	1	1	1	1	0	0	1	9	1	1	0	0	1	1
Colombia	16	7	Boy	1	1	1	0	0	0	0	0	0	1	1	0	1	5	1	1	1	1	0	1	1	1	1	1	0	1	10	1	1	1	1	1	0	1	0	1	0	1	1	9	1	1	1	0	1	1
Colombia	11	16	Girl	0	0	1	1	1	0	1	1	0	1	0	1	1	8	1	1	1	1	1	0	1	1	0	0	1	0	8	1	1	1	1	1	0	1	1	0	1	1	1	10	1	1	1	1	1	1
Colombia	11	6	Boy	1	1	0	1	0	0	0	0	0	0	1	0	1	4	0	1	0	0	0	0	0	0	1	0	1	0	3	0	0	0	0	1	1	1	0	0	0	0	0	3	1	1	1	1	1	1
Colombia	11	13	Boy	1	1	0	0	1	1	1	0	1	0	1	1	1	8	1	1	0	1	0	1	0	0	1	1	1	1	8	1	1	1	1	0	1	0	1	1	1	1	0	9	1	1	1	1	0	0
Colombia	16	9	Girl	0	1	0	1	0	0	0	0	0	1	1	0	0	4	0	1	0	0	1	0	0	0	0	0	1	1	4	1	1	1	1	1	0	1	1	1	1	1	1	11	1	1	1	1	1	1
Colombia	11	7	Girl	0	1	0	0	0	0	0	0	0	1	1	0	0	3	1	0	0	1	0	1	0	0	1	1	1	1	7	1	0	0	0	1	1	1	1	1	1	1	1	9	1	1	1	1	1	0
Colombia	16.5	9	Girl	0	0	0	0	1	0	1	0	0	0	1	1	1	5	0	0	0	1	0	1	0	1	0	0	1	1	5	1	1	0	0	1	1	0	0	0	1	1	1	7	1	1	1	1	1	1
Colombia	14	9	Girl	0	1	1	1	1	0	0	0	0	0	0	1	1	6	1	0	1	1	1	0	0	1	1	1	0	1	8	1	1	1	0	1	1	1	1	0	0	1	1	9	1	1	1	0	1	1
Colombia	17	7	Boy	1	0	0	0	0	0	0	0	1	1	1	0	1	4	1	0	0	0	0	1	1	0	0	0	1	0	4	0	0	0	0	0	1	1	1	0	1	1	1	6	1	1	1	1	0	0
Colombia	16	7	Boy	1	1	1	0	0	0	0	1	0	0	1	0	1	5	1	1	1	0	0	0	1	0	0	1	1	1	7	1	1	1	1	0	0	1	0	0	1	1	1	8	1	1	1	1	1	0
Colombia	11	10	Girl	0	1	0	0	0	0	0	0	0	0	1	1	1	4	1	0	1	1	0	0	0	0	1	0	1	1	6	0	0	0	0	1	0	0	1	1	1	0	1	5	1	0	1	1	1	1
Colombia	11	7	Girl	0	0	0	0	1	0	1	0	0	0	0	1	1	4	1	1	0	0	0	1	0	1	0	1	1	1	7	0	1	0	1	0	1	0	1	0	1	1	1	7	0	1	0	1	1	1
Colombia	11	9	Boy	1	1	1	0	1	1	0	0	1	0	0	0	1	6	1	1	0	1	1	1	0	1	0	1	1	1	9	0	0	1	0	0	1	1	1	1	1	1	1	8	0	0	1	1	1	1
Colombia	16	11	Boy	1	1	1	0	0	0	1	0	1	0	0	1	1	6	1	0	1	1	1	1	0	0	0	1	1	1	8	1	0	1	1	1	1	1	0	1	1	1	1	10	1	1	1	1	0	0
Colombia	20	7	Boy	1	1	1	1	0	1	0	0	0	1	0	0	0	5	1	0	1	1	1	0	0	0	1	0	0	0	5	1	0	1	1	1	0	0	0	1	1	0	0	6	1	0	1	1	1	0
Colombia	12	7	Boy	1	1	0	0	0	1	0	0	0	1	0	0	0	3	1	1	0	0	1	1	0	0	1	1	1	0	7	1	1	0	0	0	1	0	0	0	1	1	1	6	1	1	1	1	1	1
Colombia	17	8	Boy	1	1	1	1	0	0	0	0	1	0	1	1	1	7	1	1	1	0	1	1	1	1	0	0	1	1	9	0	1	1	1	1	1	1	0	0	1	1	1	9	1	1	1	1	1	1
Colombia	17	8	Girl	0	1	0	0	1	1	0	0	0	0	0	0	1	4	1	1	0	0	0	1	0	1	0	0	0	0	4	1	1	1	1	0	0	0	0	0	0	1	1	6	0	1	0	0	1	1
Colombia	17.5	10	Boy	1	1	1	0	0	1	0	0	1	1	0	1	0	6	1	1	1	1	1	1	0	0	1	1	1	1	10	1	1	1	0	1	1	1	1	1	1	0	1	10	1	1	0	1	1	1
Colombia	8.5	9	Boy	1	1	0	0	0	1	0	0	0	0	1	1	1	5	0	1	1	0	0	1	1	0	0	1	0	0	5	0	0	0	0	1	0	0	0	1	0	0	0	2	0	0	0	0	0	0
Colombia	16.5	8	Girl	0	1	0	0	0	1	0	0	0	1	1	1	1	6	1	1	1	0	1	1	0	0	0	1	0	1	7	1	1	1	1	1	1	0	0	1	1	0	1	9	1	0	1	1	1	1
Colombia	16	15	Boy	1	1	1	1	0	0	0	0	1	1	1	0	1	7	1	1	1	1	0	0	0	1	1	1	1	1	9	1	1	1	1	1	1	1	1	0	1	1	0	10	1	1	1	1	1	1
Colombia	5.5	17	Boy	1	1	1	1	0	0	1	0	0	0	1	0	0	5	1	1	1	1	1	1	0	0	1	1	1	1	10	1	1	1	1	1	1	1	1	0	1	1	1	11	1	1	1	1	0	1
Colombia	16	12	Girl	0	1	1	0	0	0	1	0	0	0	0	0	0	3	1	1	1	1	1	1	0	1	0	0	0	0	7	1	1	1	1	1	1	1	1	1	1	0	1	11	1	1	1	1	1	1
Colombia	11	8	Boy	1	1	1	1	0	1	1	0	0	0	1	1	1	8	1	1	0	1	0	0	0	0	0	1	1	1	6	1	1	0	1	0	0	0	1	0	1	1	1	7	1	0	1	1	0	0
Colombia	12	8	Boy	1	0	1	0	0	0	0	0	0	0	1	1	1	4	0	1	0	1	0	0	0	0	0	0	1	1	4	1	0	0	0	0	1	1	1	0	1	0	0	5	0	0	0	0	1	1
Colombia	17.5	8	Girl	0	1	0	0	1	0	0	0	0	0	1	1	1	5	1	1	1	0	0	0	0	1	1	1	0	1	7	1	1	1	1	0	1	0	1	1	1	0	1	9	1	1	1	1	0	0
Colombia	16	8	Girl	0	0	1	0	0	1	0	1	0	0	0	1	1	5	1	1	0	0	0	1	0	1	0	1	0	1	6	0	0	1	0	1	1	0	0	1	0	1	1	6	1	1	1	0	0	1
Colombia	16	12	Girl	0	1	0	0	1	1	1	0	0	1	1	1	1	8	1	1	1	1	1	1	1	1	1	1	1	1	12	1	0	0	1	0	1	1	0	1	1	1	1	8	1	1	0	1	1	1
Colombia	21	13	Girl	0	0	0	0	1	1	1	0	1	0	1	1	1	7	0	1	1	1	1	0	0	1	0	1	1	1	8	1	1	1	1	0	0	1	1	0	0	1	0	7	1	1	0	1	1	0
Colombia	9	11	Boy	1	1	1	0	0	0	0	0	0	1	1	1	0	5	1	1	1	1	1	0	1	1	0	1	1	0	9	1	1	1	0	1	1	1	1	1	0	0	1	9	1	1	1	1	1	1
Colombia	2	17	Boy	1	1	1	0	0	0	1	0	0	0	0	0	0	3	0	0	0	1	1	1	0	0	0	0	1	1	5	1	1	0	1	1	1	0	0	1	1	0	1	8	1	0	0	0	1	1
Colombia	6.5	13	Girl	0	1	1	0	0	0	1	0	0	0	1	0	0	4	1	0	1	1	1	1	1	0	0	1	1	1	9	1	1	1	1	1	0	1	1	0	1	1	1	10	1	1	1	1	1	1
Colombia	13.5	9	Girl	0	1	1	1	1	0	0	1	0	0	0	1	0	6	1	1	0	1	1	0	1	0	0	1	1	1	8	1	1	0	1	0	1	1	0	0	0	1	1	7	1	1	0	1	1	1
Colombia	16	14	Girl	0	1	0	1	1	0	0	0	0	0	0	1	1	5	0	1	1	1	0	1	1	1	1	1	1	1	10	1	1	1	1	1	1	1	1	0	1	1	1	11	1	1	1	1	1	1
Colombia	11	16	Girl	0	1	1	0	1	0	1	1	0	0	0	0	0	5	1	1	0	1	1	0	0	1	0	1	1	0	7	1	0	0	0	1	1	1	0	1	1	1	1	8	1	1	0	1	1	1
Colombia	18.5	14	Girl	0	1	0	1	0	1	1	0	0	1	0	1	1	7	1	0	1	1	0	1	1	0	1	0	1	1	8	1	1	1	1	1	0	1	1	1	1	1	1	11	1	1	1	1	1	1
Colombia	20	17	Girl	0	1	1	1	1	0	1	0	0	1	1	1	1	9	1	0	1	1	0	1	0	0	1	1	0	0	6	1	1	1	1	1	1	0	0	1	1	1	1	10	1	1	1	0	1	1
Colombia	15	6	Girl	0	1	1	0	1	0	0	0	0	0	1	0	0	4	0	0	1	1	0	1	1	0	1	1	1	1	8	1	1	0	1	0	1	1	0	1	0	1	0	7	0	1	1	1	0	1
Colombia	16	6	Boy	1	1	1	0	0	0	0	1	0	0	0	1	1	5	1	1	0	0	1	0	1	0	0	0	1	0	5	0	1	0	0	0	0	1	0	1	0	1	1	5	1	0	0	0	1	0
Colombia	15.5	6	Girl	0	1	1	1	0	0	0	0	0	0	0	0	0	3	1	1	0	0	0	0	0	1	0	0	1	1	5	0	1	1	1	1	1	0	0	0	1	0	1	7	1	1	0	1	0	1
Colombia	3	15	Girl	0	1	0	1	0	0	1	0	0	0	1	0	0	4	1	1	1	0	1	1	0	0	1	1	1	0	8	1	1	1	1	1	1	0	0	1	1	1	0	9	1	1	1	1	0	1
Colombia	8	17	Girl	0	1	1	0	0	1	1	1	1	0	0	0	1	7	1	1	0	1	1	1	1	1	0	1	1	1	10	1	1	0	1	1	1	1	1	1	1	1	1	11	1	1	0	0	1	1
Colombia	11	10	Boy	1	0	1	1	0	0	0	0	0	0	1	0	1	4	1	0	0	0	0	1	1	0	0	0	0	1	4	1	0	0	1	0	1	1	0	0	1	1	1	7	1	0	1	1	1	0
Colombia	11	14	Girl	0	1	0	1	1	0	0	0	0	1	0	0	1	5	1	1	0	1	0	1	0	0	1	1	1	1	8	1	0	1	1	0	0	1	0	1	1	1	1	8	1	0	1	1	0	1
Colombia	5	12	Boy	1	1	1	1	0	0	0	0	0	1	0	0	0	4	1	1	1	1	0	0	0	0	0	1	0	1	6	0	0	1	1	0	0	0	0	0	0	1	1	4	0	1	1	1	1	0
Colombia	11	6	Boy	1	1	1	0	1	0	0	0	0	1	0	0	1	5	1	0	0	1	1	1	0	0	1	0	0	1	6	1	1	0	0	1	1	1	1	0	0	0	1	7	0	1	1	0	1	1
Colombia	9	11	Girl	0	1	1	1	0	1	1	1	0	0	0	0	1	7	1	0	1	1	1	1	0	0	0	0	1	1	7	0	1	0	1	0	1	1	1	0	0	0	0	5	1	1	1	1	1	1
Colombia	5	10	Girl	0	1	0	0	0	0	1	1	1	0	0	0	0	4	0	1	0	0	0	1	1	1	1	0	0	0	5	1	1	0	1	1	1	1	0	0	0	1	1	8	1	1	0	1	1	1
Colombia	11	15	Boy	1	0	0	1	1	0	1	0	0	0	1	1	1	6	1	1	1	0	1	1	1	0	0	1	1	1	9	1	1	1	1	0	1	0	0	1	1	0	1	8	1	0	1	1	1	1
Colombia	5	11	Boy	1	0	0	0	0	0	0	0	1	0	1	1	0	3	1	1	0	0	0	1	0	0	0	0	1	0	4	1	1	0	0	0	1	0	0	0	0	1	1	5	0	1	0	0	1	1
Colombia	11	12	Girl	0	1	1	0	1	1	0	0	1	0	0	0	0	5	1	0	1	1	1	1	0	1	1	1	1	0	9	1	0	1	1	0	1	0	0	1	1	1	1	8	1	1	1	0	1	1
Colombia	13	11	Girl	0	0	0	0	0	1	0	0	1	0	1	1	1	5	1	1	1	1	0	1	1	0	0	0	0	0	6	1	1	1	1	0	0	1	0	1	1	0	1	8	1	0	0	1	0	0
Colombia	2	13	Girl	0	1	0	1	0	0	0	0	0	0	1	1	1	5	1	0	1	0	1	0	1	0	0	0	1	0	5	1	1	1	1	1	1	1	0	1	1	1	1	11	1	0	1	1	1	1
Colombia	8	7	Girl	0	1	0	0	0	1	0	1	1	0	0	0	1	5	1	1	0	1	0	1	1	1	0	0	0	1	7	1	0	1	0	1	1	1	1	0	0	1	1	8	1	1	1	1	1	1
Colombia	13.5	8	Girl	0	1	1	1	1	1	1	1	0	0	0	0	0	7	1	0	0	0	1	1	1	1	0	1	1	1	8	1	1	0	1	1	1	1	1	0	0	0	1	8	1	0	0	0	1	1
Colombia	11	9	Girl	0	1	0	0	0	0	0	0	1	1	0	1	1	5	1	1	1	0	0	1	0	1	0	1	1	0	7	0	0	0	0	1	1	1	1	0	0	1	1	6	0	1	1	1	1	1
Colombia	11	9	Boy	1	1	1	1	1	0	1	0	0	1	1	0	0	7	0	0	0	1	1	0	0	1	0	1	1	1	6	1	0	0	1	1	1	1	1	1	1	1	1	10	1	1	0	1	1	1
Colombia	8	8	Boy	1	1	0	1	0	1	1	1	0	0	0	0	0	5	1	1	1	0	1	0	1	0	1	1	1	0	8	0	0	1	0	1	1	0	0	1	1	1	1	7	1	0	1	1	1	1
Colombia	5.5	8	Girl	0	1	0	0	0	0	0	1	0	0	0	0	0	2	0	0	0	1	0	0	1	0	0	0	1	1	4	0	1	1	0	0	0	0	0	0	1	0	0	3	1	1	1	1	1	0
Colombia	11	7	Girl	0	0	0	0	0	1	0	1	0	0	0	1	1	4	0	1	1	0	0	0	1	0	0	1	1	1	6	0	1	1	1	0	0	0	0	0	0	1	1	5	1	1	1	0	0	1
Colombia	11	11	Boy	1	1	0	1	1	0	0	0	0	0	0	1	1	5	1	0	1	0	0	1	1	0	0	1	1	1	7	1	1	0	1	0	1	1	1	0	1	1	1	9	1	1	1	1	1	1
Colombia	9	11	Girl	0	0	0	0	1	0	0	0	0	1	1	1	1	5	1	0	1	1	0	0	0	0	1	1	0	0	5	1	1	1	1	1	0	0	0	0	0	0	1	6	1	0	1	0	1	1
Colombia	9	10	Girl	0	1	0	1	1	1	0	1	0	1	0	0	0	6	1	1	1	1	0	1	1	0	1	1	1	1	10	1	1	1	1	1	0	1	1	0	1	1	1	10	1	1	1	1	1	1
Colombia	8	11	Boy	1	0	0	0	0	0	0	0	0	0	1	0	0	1	1	1	0	0	0	0	0	0	0	1	1	1	5	1	0	0	1	1	1	0	0	0	1	0	1	6	1	1	0	0	1	1
Colombia	11	13	Boy	1	1	1	0	0	0	0	0	0	0	1	1	1	5	0	0	1	1	1	0	0	1	1	0	0	0	5	0	1	0	0	0	1	1	0	0	0	0	0	3	1	1	1	0	1	1
Colombia	11	10	Boy	1	1	1	0	0	0	0	1	1	0	0	0	0	4	1	1	1	1	0	0	1	1	0	1	0	1	8	1	0	1	0	1	1	1	1	1	1	0	1	9	1	1	1	0	0	1
Colombia	11	13	Girl	0	1	0	0	0	1	0	0	0	0	0	1	1	4	0	1	0	0	0	0	1	1	1	1	1	1	7	1	1	0	0	0	1	1	1	0	1	1	1	8	1	0	0	0	0	1
Colombia	13	9	Boy	1	1	1	0	0	0	0	0	0	0	1	0	1	4	1	1	1	1	0	0	1	0	0	0	0	1	6	1	1	0	1	1	0	1	1	0	0	1	1	8	1	1	1	1	0	1
Colombia	16	7	Girl	0	1	0	0	1	0	0	0	0	0	0	0	0	2	0	1	1	0	1	0	0	0	0	0	1	0	4	1	1	1	1	0	1	1	0	0	0	1	1	8	1	1	0	1	0	1
Colombia	19	15	Boy	1	1	0	0	1	0	0	0	1	0	0	0	0	3	1	1	0	1	0	1	0	1	0	1	0	1	7	1	1	0	1	1	1	0	1	1	1	0	1	9	1	1	1	1	0	1
Colombia	16	15	Boy	1	1	0	0	0	0	1	0	0	0	1	0	1	4	1	1	0	1	1	1	0	0	0	1	0	1	7	1	1	1	1	0	1	1	1	1	1	0	1	10	1	1	1	1	1	1
Colombia	13.5	13	Girl	0	1	1	0	1	0	0	1	1	0	1	1	0	7	1	1	1	0	1	1	1	0	0	0	1	1	8	1	1	1	0	0	1	1	1	0	1	1	1	9	1	0	0	1	1	1
Colombia	2.5	7	Girl	0	1	0	1	1	0	0	0	0	0	0	0	0	3	1	1	1	0	0	0	0	1	0	0	0	1	5	1	1	1	0	0	1	1	0	0	1	0	1	7	1	0	0	1	1	1
Colombia	5	11	Boy	1	1	0	0	0	0	1	0	0	1	1	0	1	5	1	1	1	1	0	1	0	1	1	0	0	1	8	1	1	1	1	1	1	0	1	1	0	0	1	9	1	1	1	1	1	1
Colombia	11	17	Girl	0	1	0	0	0	0	1	0	0	0	1	1	1	5	0	1	0	1	0	0	1	0	0	0	0	1	4	1	1	0	1	1	0	0	1	1	1	1	0	8	1	1	0	1	1	1
Colombia	17	11	Boy	1	1	1	0	0	0	0	0	0	0	0	1	1	4	1	1	1	1	0	0	0	0	0	0	1	1	6	1	1	1	1	1	0	0	0	1	1	1	1	9	1	1	1	0	1	1
Colombia	17	6	Girl	0	1	1	1	1	0	1	0	0	1	1	1	0	8	1	0	0	1	1	1	1	0	0	0	1	1	7	1	0	1	1	1	1	1	0	1	1	1	1	10	1	0	0	1	1	1
Colombia	7	14	Girl	0	1	1	1	1	0	0	0	0	1	0	0	1	6	1	1	1	1	1	1	1	1	1	0	0	1	10	1	1	1	1	1	1	1	1	1	1	0	1	11	1	1	1	1	1	1
Colombia	5	9	Boy	1	0	0	0	0	0	0	0	0	0	1	0	1	2	1	1	1	0	1	0	0	0	0	0	1	0	5	1	1	1	1	1	1	0	0	0	0	1	1	8	1	1	1	1	1	0
Colombia	9	6	Girl	0	1	0	1	1	0	0	0	0	0	1	1	1	6	0	1	0	0	0	0	0	0	0	1	1	1	4	0	1	0	0	0	1	0	0	1	1	1	1	6	0	1	1	1	0	1
Colombia	16	7	Girl	0	1	0	1	1	1	1	0	0	0	1	1	1	8	0	0	0	1	1	1	0	0	0	1	1	1	6	1	0	0	1	1	1	0	0	0	1	1	1	7	0	0	1	1	1	1
Colombia	5	6	Girl	0	0	0	0	0	1	1	0	0	0	1	0	1	4	1	0	1	0	1	1	1	0	0	1	1	0	7	1	0	1	1	1	1	1	0	0	0	1	1	8	1	1	1	1	1	1
Colombia	8	17	Boy	1	1	1	1	1	0	1	0	0	0	0	0	0	5	1	1	0	1	1	1	0	1	1	0	0	1	8	1	1	0	1	1	1	1	1	1	1	0	1	10	1	1	0	1	1	1
Colombia	8	10	Girl	0	0	1	0	0	1	0	0	0	0	1	0	0	3	1	1	0	0	1	0	0	0	0	1	0	1	5	1	1	1	0	1	1	0	0	1	1	0	1	8	1	1	1	0	1	0
Colombia	5	13	Girl	0	1	1	0	0	1	0	0	1	0	1	1	0	6	1	1	1	1	1	0	1	1	0	0	1	0	8	1	1	1	1	1	0	1	1	1	0	1	1	10	1	1	1	1	1	0
Colombia	11	10	Boy	1	0	1	1	1	1	1	0	1	1	0	1	1	9	1	1	1	1	1	1	0	0	0	0	0	1	7	1	1	1	1	1	1	0	1	0	0	1	1	9	1	1	1	1	1	1
Colombia	8	7	Boy	1	1	0	0	0	0	1	0	0	0	1	0	1	4	0	0	1	0	0	1	0	0	0	1	1	1	5	0	0	0	0	1	1	0	0	0	1	0	1	4	1	1	0	0	0	1
Colombia	11	14	Boy	1	1	1	0	1	1	0	0	0	1	1	0	0	6	1	1	1	0	1	1	0	1	0	1	0	1	8	1	0	1	1	1	0	1	1	0	1	0	1	8	1	1	1	1	0	1
Colombia	16	17	Boy	1	1	1	1	1	1	1	1	1	0	0	0	1	9	1	1	1	1	1	1	0	1	1	1	0	1	10	1	1	0	1	1	1	1	1	1	0	0	1	9	1	1	1	1	1	1
Colombia	16.5	16	Boy	1	1	1	1	1	0	0	0	0	0	1	1	1	7	1	0	1	1	1	1	1	1	1	1	1	1	11	1	1	1	1	1	1	1	1	0	1	1	1	11	1	1	1	1	1	1
Colombia	12.5	10	Boy	1	1	1	0	1	1	1	0	0	0	1	0	1	7	1	1	1	0	1	1	0	0	0	1	1	1	8	1	1	1	1	1	0	1	1	0	1	1	1	10	1	1	1	0	0	1
Colombia	12.5	14	Boy	1	1	1	1	0	1	0	0	0	0	0	0	1	5	1	0	0	0	0	0	1	0	1	1	0	1	5	0	0	0	1	0	0	1	0	0	0	1	0	3	0	0	0	1	0	1
Colombia	11.5	10	Boy	1	1	1	1	0	0	0	0	0	0	1	0	1	5	1	1	1	1	0	1	1	0	0	0	1	1	8	1	1	1	1	1	1	1	1	1	0	0	1	10	1	0	1	1	1	1
Colombia	8	15	Girl	0	1	0	1	0	0	0	1	0	0	1	1	1	6	0	1	0	1	0	1	0	1	1	1	1	1	8	1	1	0	1	1	1	1	1	1	0	0	1	9	1	1	1	1	1	1
Colombia	17	15	Girl	0	1	1	1	0	1	1	0	1	0	1	1	0	8	1	1	1	1	1	1	1	1	0	0	0	1	9	1	1	1	1	0	1	1	1	1	1	1	1	11	1	1	1	1	1	1
Colombia	5	13	Boy	1	1	1	1	0	1	1	0	0	0	1	0	1	7	1	1	1	1	1	1	1	1	0	1	0	1	10	1	1	0	0	1	1	1	0	1	1	1	1	9	1	0	1	0	1	1
Colombia	11	16	Boy	1	1	0	0	0	0	0	0	0	1	0	0	0	2	1	1	1	0	1	1	0	0	1	1	0	0	7	1	0	1	1	1	0	1	0	1	1	1	0	8	1	1	1	1	1	1
Colombia	16	17	Girl	0	1	1	1	0	0	1	1	0	0	1	0	0	6	0	0	0	1	1	0	0	1	0	0	1	1	5	0	1	1	1	1	1	1	1	1	0	1	0	9	1	0	0	1	1	1
Colombia	13.5	13	Boy	1	1	1	0	0	0	0	1	0	0	1	1	1	6	1	1	1	0	1	0	1	1	0	1	1	0	8	1	1	1	1	1	1	1	1	1	1	1	1	12	1	0	1	1	1	1
Colombia	1	10	Boy	1	0	0	0	0	0	0	0	0	0	1	0	1	2	1	0	0	1	0	0	1	0	0	0	1	1	5	1	1	1	0	0	1	0	1	1	1	1	1	9	1	1	1	1	1	0
Colombia	3	15	Girl	0	1	1	0	1	0	1	1	1	0	1	0	1	8	1	0	0	0	1	1	1	1	0	0	0	0	5	1	1	1	0	1	1	1	1	1	1	0	1	10	1	1	1	1	1	1
Colombia	11	11	Boy	1	1	1	0	0	1	0	1	0	1	1	0	0	6	1	1	0	1	0	1	1	0	1	1	1	0	8	1	1	1	1	0	1	1	1	0	1	1	0	9	1	1	0	1	1	1
Colombia	11	12	Boy	1	1	0	1	0	0	1	1	0	0	0	0	1	5	1	1	1	1	1	1	1	0	0	1	0	1	9	1	1	1	1	1	1	1	0	1	1	1	1	11	0	1	1	1	0	1
Colombia	11	7	Boy	1	1	0	0	0	0	1	1	1	0	0	1	1	6	1	1	1	0	1	1	1	1	0	0	1	1	9	1	1	1	0	1	1	0	1	1	0	1	1	9	1	1	1	1	1	0
Colombia	11	10	Girl	0	0	1	0	0	1	0	0	0	0	0	0	1	3	1	1	0	0	1	1	0	0	1	0	1	0	6	1	1	0	0	1	1	1	0	0	0	1	0	6	1	0	0	1	1	1
Colombia	11	15	Girl	0	1	1	0	0	1	0	1	0	1	0	0	0	5	1	1	1	1	1	1	1	1	1	0	1	1	11	1	1	1	1	0	1	1	0	1	0	1	1	9	1	1	1	0	1	1
Colombia	9.5	17	Boy	1	1	0	0	0	1	1	0	0	0	1	0	1	5	0	0	1	1	0	0	1	0	0	0	1	0	4	1	1	1	1	1	1	0	0	1	0	0	1	8	1	0	0	1	0	0
Colombia	17	9	Girl	0	1	1	0	1	1	0	0	0	1	1	0	0	6	0	0	0	1	1	1	1	0	0	0	1	0	5	1	0	1	1	1	1	0	1	0	1	1	1	9	1	1	1	1	1	0
Colombia	0	9	Girl	0	1	1	0	0	1	1	1	0	0	1	0	0	6	0	1	1	0	1	1	0	0	0	1	0	1	6	1	1	1	0	1	1	1	1	0	0	1	0	8	1	0	1	1	0	0
Colombia	11	11	Girl	0	1	1	0	0	1	0	0	0	0	1	0	1	5	0	0	1	1	1	1	1	1	0	0	0	0	6	0	0	0	0	0	0	1	1	1	1	1	0	5	1	1	0	1	0	0
Colombia	11	11	Girl	0	0	1	1	0	0	0	1	1	1	1	0	0	6	0	0	1	1	1	1	0	0	1	0	1	1	7	1	1	1	1	1	0	0	1	1	1	1	1	10	1	1	0	1	1	0
Colombia	13	10	Boy	1	1	0	1	0	1	1	0	1	1	0	0	1	7	1	1	0	0	1	1	0	1	1	1	1	1	9	0	1	1	1	1	1	1	1	1	1	0	0	9	0	1	1	1	1	1
Colombia	11	14	Girl	0	1	0	1	1	1	1	0	1	0	1	0	1	8	1	1	1	1	1	1	1	1	0	0	1	1	10	1	0	1	1	1	1	1	1	0	1	1	1	10	1	1	1	1	1	1
Colombia	16	12	Girl	0	1	1	1	1	0	1	1	0	0	0	0	1	7	1	1	1	0	1	1	0	0	1	1	0	1	8	0	0	0	1	1	0	1	1	1	1	1	1	8	1	1	1	1	1	1
Colombia	12	14	Girl	0	0	0	0	0	1	0	0	1	1	0	1	1	5	1	1	1	0	1	1	0	1	0	0	0	0	6	0	1	1	1	1	1	0	1	1	1	0	0	8	0	0	1	1	1	1
Colombia	5	7	Boy	1	0	1	0	1	1	0	0	1	1	0	0	0	5	1	1	1	1	1	0	0	1	1	0	1	0	8	1	0	1	0	1	1	1	1	0	0	1	0	7	0	1	1	1	1	0
Colombia	6.5	8	Boy	1	0	1	0	0	0	0	0	1	1	1	1	1	6	0	0	1	1	0	1	0	0	0	0	1	1	5	1	0	1	1	1	0	0	0	1	0	1	1	7	1	1	1	0	1	1
Colombia	13	9	Boy	1	0	0	1	0	0	1	0	0	0	0	1	0	3	1	0	0	0	0	0	0	1	0	1	1	1	5	0	0	0	0	0	1	0	0	1	0	1	1	4	0	0	1	1	1	1
Colombia	11	13	Girl	0	0	1	1	1	1	0	0	0	0	0	0	1	5	0	0	0	0	1	1	0	0	0	1	0	0	3	1	1	0	1	0	1	0	0	0	1	1	0	6	0	0	0	1	0	0
Colombia	11	13	Girl	0	0	1	1	1	1	1	0	0	1	1	1	1	9	1	1	1	1	0	1	1	0	1	1	1	1	10	1	1	1	1	1	1	1	1	1	1	1	1	12	1	1	1	1	1	1
Colombia	14.5	12	Girl	0	1	0	1	0	1	0	0	1	1	0	0	0	5	0	1	0	1	0	0	0	0	0	0	1	1	4	0	1	0	1	1	1	1	1	1	0	0	1	8	1	0	0	0	1	1
Colombia	16	14	Boy	1	1	1	1	1	0	0	0	1	0	0	0	0	5	1	1	1	0	1	1	1	1	0	0	0	0	7	1	1	1	1	1	0	1	1	1	0	1	1	10	1	0	1	1	1	1
Colombia	16	8	Girl	0	0	0	1	0	0	1	0	1	1	0	0	0	4	1	0	1	1	1	1	1	1	0	0	1	0	8	1	1	1	0	1	0	1	1	1	0	1	0	8	1	1	1	1	1	1
Colombia	11	8	Girl	0	1	1	0	1	1	1	0	1	0	0	1	0	7	1	0	0	1	1	1	1	1	1	1	0	1	9	1	0	0	1	1	1	1	1	1	0	0	1	8	1	0	0	1	1	0
Colombia	11	9	Girl	0	0	0	0	0	0	0	0	0	1	1	0	1	3	1	1	0	0	0	1	0	0	1	0	0	0	4	1	1	1	1	0	1	0	1	1	1	0	0	8	0	0	0	0	1	0
Colombia	13	7	Girl	0	1	0	0	0	0	0	0	1	1	0	1	0	4	1	0	0	1	0	1	1	0	0	0	1	1	6	0	0	0	0	1	0	0	1	1	0	1	0	4	1	1	1	1	1	1
Colombia	11	9	Boy	1	1	1	1	0	1	0	0	0	0	0	0	0	4	1	1	1	0	1	0	1	1	1	0	1	1	9	1	1	1	1	1	1	1	0	0	1	0	0	8	0	1	1	1	1	1
Colombia	11	17	Girl	0	1	1	1	0	0	0	0	0	0	0	0	1	4	0	0	1	1	1	1	0	1	1	1	1	1	9	1	1	1	1	1	1	1	1	1	1	0	0	10	1	1	0	0	1	1
Colombia	11	16	Girl	0	1	1	1	1	0	1	1	0	0	1	0	1	8	1	1	0	0	1	0	1	0	1	0	1	0	6	1	0	1	1	1	1	1	1	1	1	1	0	10	1	1	1	1	1	1
Colombia	14.5	9	Girl	0	1	0	0	0	0	0	0	0	1	1	0	1	4	0	1	0	1	0	1	0	1	0	0	1	0	5	0	0	1	0	1	0	1	0	0	0	1	0	4	1	0	1	1	1	1
Colombia	16	11	Boy	1	1	0	0	0	0	1	1	1	0	0	0	0	4	1	1	0	1	0	1	0	1	1	0	1	0	7	0	0	1	1	1	0	0	0	1	1	1	1	7	1	0	1	1	0	1
Colombia	11	11	Boy	1	1	1	0	0	0	1	0	0	1	1	1	1	7	1	1	0	1	0	0	1	0	1	1	1	1	8	1	1	1	1	0	0	1	0	1	1	1	1	9	1	1	1	1	0	1
Colombia	13	13	Girl	0	1	1	0	0	0	0	0	0	0	0	0	1	3	1	0	0	0	1	0	0	0	1	1	0	0	4	1	1	0	1	1	1	0	0	1	1	0	0	7	0	1	1	1	0	1
Colombia	11	14	Girl	0	1	0	0	0	0	0	0	0	0	0	0	0	1	1	1	0	0	0	1	1	0	1	1	0	1	7	0	1	0	0	0	0	1	1	0	0	0	0	3	1	1	0	1	1	1
Colombia	16	11	Boy	1	1	0	1	1	0	1	0	0	0	1	0	1	6	0	1	0	0	1	0	1	1	1	0	0	0	5	0	0	0	0	0	0	0	1	1	0	1	0	3	1	1	1	1	1	0
Colombia	12	15	Girl	0	1	0	0	0	1	1	0	0	1	1	0	1	6	1	0	1	1	0	0	0	1	0	0	1	0	5	1	1	1	1	1	1	1	1	1	1	1	1	12	1	1	1	1	1	1
Colombia	15	14	Boy	1	1	1	0	0	0	1	0	0	1	1	1	1	7	1	0	1	1	1	1	0	0	1	1	1	0	8	1	0	1	1	1	1	1	1	0	1	1	1	10	1	0	0	0	0	1
Colombia	9	17	Girl	0	1	1	0	0	1	0	0	1	0	1	0	0	5	1	0	1	1	1	1	0	1	0	1	1	1	9	1	1	1	1	0	1	1	1	0	0	0	0	7	1	0	1	0	1	1
Colombia	11	11	Girl	0	1	1	0	1	0	1	0	0	1	0	0	0	5	0	0	1	0	0	0	0	0	0	1	1	1	4	0	1	1	1	1	1	1	1	0	1	1	1	10	1	0	1	0	1	1
Colombia	16	17	Girl	0	1	0	0	1	0	1	0	1	0	0	0	1	5	1	1	1	1	1	1	1	1	1	0	0	1	10	0	1	1	1	1	1	1	1	1	0	0	1	9	1	1	1	1	1	1
Colombia	11	11	Girl	0	1	1	0	0	0	1	0	0	1	0	0	0	4	1	1	0	0	0	1	1	1	1	0	0	0	6	1	1	1	0	0	0	1	0	1	0	0	0	5	1	1	1	0	0	1
Colombia	11	17	Boy	1	1	1	0	0	0	1	1	1	0	1	0	0	6	1	1	0	0	1	0	1	0	0	1	0	1	6	0	1	1	0	0	1	1	1	1	0	0	1	7	1	1	1	1	1	0
Colombia	10	16	Girl	0	1	0	1	0	0	0	0	0	1	1	1	0	5	0	1	1	0	1	1	0	0	0	0	0	1	5	1	0	0	1	0	1	0	0	1	1	0	1	6	1	1	1	0	0	1
Colombia	13	10	Boy	1	1	1	0	0	0	0	0	0	0	0	0	1	3	1	0	1	0	1	1	0	0	0	0	1	1	6	1	0	1	0	1	0	1	1	0	0	1	1	7	1	0	1	0	1	0
Colombia	11	15	Girl	0	1	1	1	0	0	0	0	0	1	0	0	1	5	1	0	1	1	0	1	0	1	1	0	0	1	7	1	1	0	1	1	1	1	0	0	1	1	1	9	0	1	1	1	1	1
Colombia	10	8	Girl	0	0	1	0	1	0	0	0	0	0	0	1	1	4	1	0	0	1	1	1	0	0	1	1	0	1	7	1	0	1	1	1	1	0	0	1	1	0	0	7	1	0	0	1	1	0
Colombia	11	12	Girl	0	1	1	0	0	0	1	0	0	1	1	1	1	7	1	1	1	1	1	1	0	0	1	1	1	0	9	1	0	1	1	1	1	1	1	0	1	1	1	10	1	0	1	1	1	1
Colombia	11	14	Girl	0	1	1	1	0	1	0	0	1	0	1	0	0	6	1	0	0	1	1	1	0	1	0	1	1	1	8	1	1	1	1	0	1	1	1	0	0	0	0	7	1	0	1	1	1	1
Colombia	11	16	Boy	1	1	0	0	0	1	1	1	0	0	0	0	0	4	0	0	1	0	1	0	0	0	1	0	0	0	3	0	1	0	1	1	0	1	1	1	0	0	0	6	1	0	1	0	1	0
Colombia	11	11	Girl	0	1	1	1	0	1	0	0	0	0	0	0	1	5	0	0	0	1	0	1	0	1	1	1	0	1	6	1	1	0	0	1	1	1	1	0	0	1	0	7	0	0	0	1	1	1
Colombia	11	12	Girl	0	1	1	1	0	0	0	0	1	0	0	0	1	5	0	0	0	1	1	0	0	0	0	0	1	1	4	0	0	0	0	0	1	0	0	0	0	1	0	2	1	0	0	0	1	1
Colombia	11	13	Girl	0	1	1	0	0	1	0	0	0	0	0	0	1	4	0	1	0	1	1	1	1	1	1	0	1	1	9	1	1	0	0	1	1	1	1	1	0	0	1	8	1	1	1	1	1	1
Colombia	13.5	13	Boy	1	0	1	1	0	0	1	1	0	0	0	0	0	4	1	1	0	0	0	0	1	0	1	0	0	0	4	1	1	0	0	0	0	0	1	1	1	1	1	7	1	1	1	0	1	1
Colombia	14	14	Boy	1	1	1	0	1	1	1	0	0	1	1	0	0	7	1	1	1	1	1	0	1	1	1	1	1	1	11	1	1	1	1	0	0	1	0	1	1	1	1	9	1	1	1	1	1	1
Colombia	10	11	Boy	1	1	1	0	1	1	1	0	1	0	0	0	0	6	0	0	1	0	0	1	0	0	1	1	0	1	5	0	1	1	1	1	1	1	0	1	1	0	0	8	1	1	1	1	0	1
Colombia	11	7	Girl	0	0	0	0	0	0	0	0	0	0	1	0	0	1	0	0	0	0	1	0	0	0	0	1	0	0	2	0	0	1	1	1	0	1	0	0	0	0	1	5	1	1	0	0	1	0
Colombia	12.5	13	Boy	1	1	0	0	0	0	1	0	0	1	0	0	1	4	1	1	1	0	1	1	0	0	0	0	0	1	6	1	1	1	1	1	0	1	0	1	1	1	0	9	0	1	1	1	1	1
Colombia	9.5	8	Boy	1	1	1	1	1	0	0	0	0	0	0	0	0	4	1	1	1	1	1	0	0	1	1	0	0	0	7	1	1	1	1	1	1	0	1	1	0	1	1	10	1	1	1	1	1	1
Colombia	8	12	Boy	1	1	1	0	0	1	0	1	0	0	1	0	0	5	0	1	1	0	0	1	1	0	0	1	1	1	7	0	0	1	0	1	1	0	0	1	0	0	1	5	0	1	1	1	1	1
Colombia	11	6	Boy	1	0	0	1	1	0	0	0	0	0	0	0	0	2	1	0	1	1	1	0	0	0	0	0	0	0	4	0	0	0	0	0	1	0	0	0	0	0	0	1	0	0	0	1	0	0
Colombia	13.5	14	Boy	1	1	0	1	0	0	1	1	0	0	0	1	0	5	1	1	1	1	1	1	1	1	1	0	0	1	10	1	0	1	1	1	1	0	0	1	1	1	0	8	1	1	1	1	1	1
Colombia	16.5	10	Girl	0	1	1	0	1	1	0	0	1	0	0	0	0	5	0	0	1	0	0	1	1	0	1	0	1	1	6	0	1	0	1	1	0	1	0	1	1	1	1	8	0	1	0	0	1	1
Colombia	8	10	Girl	0	1	0	1	0	0	0	0	0	1	1	1	1	6	1	1	1	1	1	1	0	0	1	0	0	1	8	1	1	1	1	1	1	1	0	1	1	1	1	11	1	1	1	1	1	1
Colombia	16	6	Girl	0	1	1	0	0	0	0	0	0	1	1	0	0	4	0	0	1	1	1	0	0	0	0	0	1	1	5	1	0	0	1	1	0	1	0	0	1	1	1	7	1	1	0	1	1	1
Colombia	14	8	Girl	0	1	0	1	1	0	0	0	1	0	0	1	1	6	1	1	0	1	0	0	1	1	0	1	0	1	7	1	1	1	0	1	1	1	1	1	1	1	1	11	1	1	1	1	1	1
Colombia	8	12	Boy	1	1	0	1	0	1	0	0	0	1	0	0	1	5	0	1	0	1	0	0	0	0	1	1	1	1	6	1	1	1	0	0	1	1	1	0	1	0	1	8	0	1	1	0	1	1
Colombia	11	8	Boy	1	1	1	0	0	0	0	1	0	0	0	0	1	4	0	0	0	1	1	1	1	1	0	1	0	1	7	0	0	1	0	1	0	1	0	1	1	1	1	7	0	0	0	1	1	1
Colombia	11	7	Girl	0	0	0	0	1	0	0	0	0	0	0	0	1	2	1	1	0	0	0	0	0	1	1	1	1	0	6	1	1	0	1	0	0	0	0	0	1	1	1	6	1	1	1	1	0	0
Colombia	14	16	Boy	1	1	0	0	0	1	0	0	0	0	1	0	1	4	1	0	1	1	1	0	0	0	1	1	0	1	7	1	1	0	1	1	0	1	0	1	1	0	1	8	1	0	1	1	0	1
Colombia	11	13	Boy	1	1	1	1	0	1	1	0	0	0	0	0	1	6	1	1	0	1	1	0	0	0	1	1	0	0	6	1	1	1	1	1	0	1	1	1	0	0	1	9	1	1	0	1	1	0
Colombia	10.5	15	Boy	1	1	0	1	0	0	0	0	0	0	0	0	0	2	0	1	1	1	1	1	0	0	0	0	1	0	6	1	1	1	1	1	1	0	0	1	1	0	1	9	1	1	1	1	1	0
Colombia	11	12	Boy	1	1	1	0	1	0	0	0	0	0	0	1	0	4	1	1	1	1	1	1	0	0	0	0	1	1	8	0	1	1	1	1	0	1	1	0	0	1	1	8	0	1	1	0	1	1
Colombia	12.5	12	Boy	1	1	1	1	1	0	0	0	0	0	0	1	0	5	1	1	1	1	1	0	0	0	0	0	1	1	7	1	1	1	1	1	1	1	0	0	1	1	1	10	1	0	1	0	1	0
Colombia	11	12	Girl	0	1	0	0	0	0	1	0	0	0	1	0	1	4	0	1	1	1	1	0	1	0	0	0	0	0	5	0	0	0	1	1	0	1	0	1	0	0	0	4	0	0	0	1	1	0
Colombia	9	12	Girl	0	1	0	1	1	1	0	1	1	0	0	1	0	7	1	1	1	1	1	1	1	1	1	1	1	1	12	1	1	1	1	1	1	1	0	1	1	1	1	11	1	1	1	0	1	1
Colombia	15	17	Girl	0	1	0	1	1	0	0	1	1	0	1	0	1	7	1	1	1	1	1	0	1	1	1	1	0	0	9	1	0	0	1	1	0	1	0	1	1	1	1	8	1	1	1	1	1	1
Colombia	11	8	Boy	1	1	1	0	0	0	1	0	0	0	1	1	0	5	1	1	1	0	1	0	0	0	1	1	1	0	7	1	0	0	1	0	0	0	1	1	1	1	1	7	1	1	1	1	1	1
Colombia	12	16	Girl	0	1	1	0	0	0	0	0	0	0	0	0	0	2	1	0	1	0	0	0	0	0	0	0	0	0	2	0	0	0	1	1	0	0	0	0	0	0	0	2	1	1	1	1	0	0
Colombia	11	7	Boy	1	1	1	0	1	0	0	0	0	0	1	0	0	4	0	0	0	1	0	1	0	1	0	0	1	0	4	1	0	1	0	1	0	0	0	0	0	0	1	4	1	0	0	0	0	0
Colombia	11	7	Boy	1	1	0	1	0	1	0	0	0	0	0	0	1	4	0	1	1	0	1	0	0	0	0	1	0	1	5	1	0	1	0	1	0	1	0	0	1	0	1	6	0	0	1	0	0	1
Colombia	13	9	Boy	1	0	0	1	0	1	1	1	0	1	1	0	1	7	1	1	1	0	1	0	1	0	1	1	1	0	8	1	1	0	0	1	0	1	0	0	1	1	1	7	1	1	1	0	1	1
Colombia	11	12	Boy	1	1	0	0	0	0	0	0	1	1	1	1	1	6	0	0	0	1	1	0	1	0	1	0	0	0	4	1	1	0	0	0	1	0	0	0	1	0	0	4	0	0	1	0	1	1
Colombia	11	6	Boy	1	1	0	0	0	0	0	0	0	0	0	0	0	1	1	1	1	0	0	1	0	0	0	1	1	1	7	1	1	1	1	0	0	0	0	1	0	1	1	7	1	1	1	1	0	1
Colombia	8	9	Girl	0	1	1	0	0	0	0	1	0	0	0	0	0	3	0	0	1	1	0	1	0	1	1	1	0	1	7	1	1	1	0	1	1	1	1	1	1	1	1	11	1	1	1	1	1	1
Colombia	11	7	Girl	0	1	0	0	0	0	0	0	0	0	1	0	1	3	0	1	0	0	1	1	0	1	0	1	0	1	6	0	0	0	1	0	0	0	0	1	1	1	1	5	0	0	1	0	1	0
Colombia	5	6	Girl	0	1	1	0	1	0	1	0	0	0	0	0	0	4	0	0	1	0	0	1	0	0	1	0	1	1	5	0	0	1	0	1	0	0	0	0	1	0	1	4	0	1	0	0	0	1
Colombia	11	8	Boy	1	0	1	1	1	0	0	0	1	0	1	0	1	6	1	0	1	1	1	0	0	1	0	1	0	1	7	1	0	1	1	1	0	0	1	1	0	0	1	7	0	1	0	1	1	1
Colombia	11	7	Boy	1	0	0	1	1	0	1	1	0	0	0	1	1	6	1	1	0	0	1	0	0	1	0	0	1	0	5	0	0	1	0	1	0	0	1	1	1	1	0	6	0	0	0	1	0	1
Colombia	11	7	Girl	0	1	0	0	1	0	1	0	0	1	0	0	0	4	0	0	1	0	1	0	0	0	0	0	1	1	4	0	1	0	0	1	0	0	1	0	1	1	0	5	1	1	0	1	0	1
Colombia	7	8	Girl	0	0	0	1	1	0	0	0	1	0	1	0	0	4	0	1	1	1	0	0	0	1	1	0	0	0	5	1	0	1	0	0	0	0	0	0	0	1	1	4	1	0	1	0	0	1
Colombia	12	11	Boy	1	1	0	1	0	1	0	0	0	1	1	1	1	7	0	1	1	1	1	0	1	0	0	0	0	0	5	0	0	1	1	1	1	1	1	0	0	0	0	6	1	1	1	1	1	0
Colombia	11	6	Boy	1	1	1	0	0	0	0	1	0	0	0	1	0	4	1	1	0	0	1	1	0	0	0	0	1	1	6	1	1	0	1	1	1	0	0	0	1	1	1	8	1	1	0	1	1	1
Colombia	13	10	Boy	1	0	1	0	0	0	0	1	0	0	1	0	1	4	0	1	0	1	0	0	1	0	0	1	1	1	6	0	1	1	1	0	1	0	1	0	1	1	1	8	0	1	1	1	1	0
Colombia	13	10	Girl	0	1	1	1	0	0	0	0	0	1	0	0	0	4	1	1	1	1	0	0	0	1	1	0	0	0	6	1	1	1	1	0	1	1	1	1	1	0	0	9	1	0	1	1	1	1
Colombia	14	10	Boy	1	1	1	1	0	0	0	0	0	0	1	0	1	5	0	0	0	1	1	0	0	0	1	0	1	0	4	1	1	1	1	0	1	0	1	1	1	1	1	10	1	1	1	0	1	1
Colombia	13	10	Girl	0	1	0	0	0	1	1	1	0	0	1	1	1	7	1	0	0	1	1	0	1	0	1	1	0	1	7	1	1	1	1	1	0	0	0	0	1	1	1	8	1	1	1	1	1	1
Colombia	12.5	11	Boy	1	1	0	0	0	1	1	0	0	0	0	1	1	5	0	1	0	1	0	0	1	1	1	0	1	0	6	0	0	1	1	1	0	1	1	1	1	0	1	8	1	1	1	1	1	1
Colombia	11	7	Girl	0	0	0	0	0	0	0	0	0	1	0	1	1	3	1	0	0	0	0	1	0	0	1	0	1	0	4	1	0	1	0	0	1	0	0	1	1	1	1	7	1	1	1	0	0	1
Colombia	13.5	10	Boy	1	1	1	1	1	0	1	0	0	0	1	0	0	6	1	0	1	1	1	1	1	0	0	0	1	1	8	1	1	1	1	1	0	1	0	0	0	1	1	8	1	1	0	1	1	0
Colombia	13.5	9	Girl	0	1	1	0	0	1	0	1	0	0	0	0	0	4	1	1	1	0	1	0	1	0	0	0	1	0	6	1	0	1	1	1	1	0	1	0	1	0	0	7	0	1	0	0	1	1
Colombia	11	7	Girl	0	1	1	0	0	1	0	0	0	0	0	0	1	4	1	0	0	1	1	0	0	0	0	0	0	1	4	1	1	1	1	0	1	0	0	1	1	1	1	9	1	1	0	1	1	1
Colombia	9	10	Boy	1	0	0	0	1	1	0	0	0	0	0	0	0	2	0	1	0	1	1	1	0	1	0	1	1	1	8	1	1	1	1	1	1	0	0	1	0	1	0	8	1	1	1	1	1	1
Colombia	14.5	11	Girl	0	1	1	0	0	0	1	0	0	0	0	1	1	5	0	0	1	1	0	0	0	0	1	0	0	0	3	0	0	0	0	1	0	1	0	0	0	1	1	4	0	0	1	1	1	0
Colombia	14.5	8	Boy	1	1	0	1	0	0	1	0	0	1	0	0	0	4	0	0	1	1	1	1	1	0	0	1	0	0	6	1	0	1	0	1	1	0	0	0	1	1	1	7	1	1	0	1	1	0
Colombia	11	11	Boy	1	1	1	0	1	1	0	0	1	1	1	0	1	8	0	0	1	0	1	1	1	0	0	0	0	0	4	1	1	1	1	1	1	1	1	1	0	1	1	11	1	1	1	1	1	1
Colombia	13	7	Girl	0	1	1	1	1	1	0	0	0	0	0	0	0	5	0	0	1	0	1	1	0	1	0	0	1	1	6	0	0	0	0	1	1	1	0	0	1	1	1	6	1	1	0	1	0	0
Colombia	14.5	6	Boy	1	1	0	0	1	1	1	0	0	0	1	1	1	7	1	0	0	1	1	1	1	0	1	1	0	1	8	1	0	0	1	1	1	1	0	1	0	1	1	8	1	1	0	1	1	1
Colombia	16	6	Girl	0	1	1	1	1	0	0	0	0	0	1	1	0	6	0	1	1	0	0	0	1	0	1	0	0	0	4	0	0	0	0	0	1	1	0	0	1	1	1	5	1	1	1	1	1	1
Colombia	12	6	Girl	0	1	1	1	1	0	0	0	0	0	1	0	1	6	0	0	0	0	0	1	1	0	0	1	1	0	4	0	0	1	1	1	1	0	1	0	0	0	0	5	1	0	0	1	0	1
Colombia	11	8	Girl	0	0	1	1	1	1	0	0	1	0	1	0	1	7	0	0	1	0	0	1	1	1	0	1	0	1	6	0	0	1	1	1	0	1	1	1	1	0	1	8	0	1	0	1	1	0
Colombia	11	8	Girl	0	0	1	1	0	1	0	1	0	0	1	0	1	6	0	1	1	0	1	1	1	1	1	1	1	1	10	0	1	1	1	1	1	1	0	0	1	0	1	8	1	1	1	0	0	1
Colombia	16	6	Boy	1	0	1	1	0	0	0	0	1	1	1	0	1	6	1	1	1	1	1	0	0	0	1	1	0	0	7	1	0	1	1	0	1	0	0	0	1	1	0	6	1	1	0	1	0	1
Colombia	12	8	Boy	1	1	0	1	0	1	1	0	1	0	0	1	1	7	0	1	0	1	0	0	1	0	0	1	1	0	5	1	1	0	0	0	1	0	0	1	1	1	1	7	1	1	1	0	1	0
Colombia	11	8	Boy	1	1	0	1	0	1	1	0	1	0	0	1	1	7	0	1	0	1	0	0	1	0	0	1	1	0	5	1	1	1	1	0	1	1	0	1	1	1	1	10	1	1	1	1	1	1
Colombia	11	6	Girl	0	1	0	1	0	1	0	0	0	0	0	1	0	4	1	1	1	1	1	0	1	0	1	0	1	0	8	1	1	0	0	0	1	0	0	1	1	1	1	7	1	0	0	0	1	1
Colombia	9	7	Boy	1	1	1	0	0	1	0	0	0	1	0	0	1	5	0	0	1	1	0	1	0	0	0	0	0	0	3	0	0	0	0	0	0	1	0	1	1	1	1	5	1	1	1	1	0	1
Colombia	11	6	Girl	0	1	1	1	0	1	1	0	0	0	0	0	0	5	0	0	0	0	0	1	1	0	0	0	1	1	4	0	0	0	1	0	0	0	1	1	1	0	0	4	0	1	0	1	0	1
Colombia	16	6	Girl	0	1	1	0	0	1	0	0	0	0	0	0	0	3	1	1	1	0	1	0	1	0	0	0	0	0	5	1	0	1	1	0	0	0	0	0	0	0	0	3	0	1	1	0	0	1
Colombia	18	14	Girl	0	1	1	0	0	0	1	0	0	0	0	0	0	3	0	0	0	0	1	0	1	0	0	1	0	0	3	1	0	0	1	1	0	1	0	0	1	1	1	7	1	1	0	0	1	1
Colombia	12	17	Girl	0	1	1	1	1	0	0	1	0	0	0	0	0	5	0	0	0	0	0	1	0	0	0	0	1	0	2	1	0	1	1	1	0	1	1	0	0	1	1	8	1	1	1	1	0	0
Colombia	11	16	Boy	1	1	1	0	0	1	0	0	0	0	0	1	0	4	0	1	1	0	1	0	0	0	0	0	1	1	5	1	0	1	1	1	1	0	1	0	1	0	1	8	1	0	1	0	0	1
Colombia	9	6	Girl	0	1	0	1	1	0	0	0	0	0	0	0	0	3	1	1	1	1	0	0	0	0	0	0	0	0	4	1	1	1	0	0	1	0	0	0	0	0	0	4	1	0	1	0	0	1
Colombia	11	13	Girl	0	1	1	0	1	1	0	1	1	0	0	0	0	6	1	1	1	1	1	0	1	1	1	0	0	0	8	1	1	1	0	0	1	1	1	1	1	1	1	10	0	1	1	1	1	1
Colombia	13	17	Girl	0	1	0	1	1	1	0	0	0	0	0	1	0	5	1	1	1	1	1	1	0	0	0	1	1	0	8	1	1	1	1	0	1	0	0	0	1	0	1	7	0	1	0	0	1	1
Colombia	17.5	9	Boy	1	1	0	1	1	0	0	0	0	0	1	0	0	4	1	1	1	1	0	1	1	0	0	0	1	1	8	1	1	0	1	1	1	1	1	1	0	1	1	10	1	1	0	1	1	1
Colombia	11	16	Girl	0	0	0	0	0	1	1	1	1	1	0	0	1	6	1	1	1	1	1	0	1	0	1	1	1	0	9	1	0	1	1	1	1	1	1	0	1	1	1	10	1	0	0	0	1	0
Colombia	16	9	Girl	0	1	1	1	0	0	0	0	0	0	0	0	0	3	1	1	1	1	1	0	0	0	0	0	0	0	5	1	0	0	0	1	0	0	1	0	0	1	1	5	1	0	0	0	1	0
Colombia	16	16	Boy	1	1	1	1	0	1	1	0	0	0	0	0	0	5	1	1	0	0	1	1	1	1	0	1	0	1	8	1	1	1	1	1	1	1	1	1	0	1	1	11	1	1	1	1	1	1
Colombia	14.5	10	Girl	0	1	1	1	1	1	0	1	0	0	1	0	1	8	1	1	1	0	1	1	1	0	1	0	0	1	8	0	1	1	1	1	1	1	1	1	1	1	1	11	1	1	0	0	1	1
Colombia	14.5	11	Girl	0	1	0	1	0	1	1	0	0	0	1	0	1	6	1	0	0	1	0	0	1	0	1	1	1	1	7	1	0	0	1	1	1	1	1	1	1	0	1	9	1	1	1	1	1	1
Colombia	16	15	Girl	0	0	1	1	0	0	0	0	0	0	1	0	1	4	1	1	1	0	1	1	0	1	1	0	0	1	8	1	1	1	0	1	1	1	1	1	1	1	1	11	0	1	0	1	1	1
Colombia	16	13	Girl	0	1	1	0	0	0	1	0	1	0	1	0	0	5	1	1	1	1	1	1	0	1	0	1	0	1	9	1	1	1	1	1	1	1	1	0	1	1	1	11	1	0	1	1	1	1
Colombia	14	10	Girl	0	0	0	0	0	0	0	0	0	0	0	0	0	0	0	0	0	0	0	0	0	0	0	0	0	0	0	0	0	0	0	0	0	0	0	0	0	0	0	0	0	0	0	0	0	0
Colombia	14.5	12	Girl	0	0	1	1	0	0	0	1	1	0	0	1	1	6	0	0	0	1	1	1	0	0	0	0	1	1	5	1	1	1	1	1	1	1	1	0	1	1	0	10	1	1	1	0	1	1
Colombia	14.5	10	Girl	0	1	0	1	1	1	0	0	0	0	1	1	1	7	1	1	1	1	0	0	0	0	0	1	1	1	7	1	1	1	1	1	1	0	1	0	1	1	1	10	1	1	1	1	0	1
Colombia	13.5	9	Girl	0	1	1	1	1	1	1	0	1	0	0	0	0	7	1	0	1	1	1	1	1	1	0	0	1	0	8	1	1	1	1	1	1	1	1	0	1	1	0	10	1	1	1	1	1	1
Colombia	14	13	Girl	0	1	1	1	1	0	0	1	1	0	1	0	0	7	1	1	1	0	0	1	1	1	0	1	0	1	8	1	1	0	1	0	1	0	0	0	1	0	1	6	1	1	0	1	1	1
Colombia	15.5	15	Girl	0	1	1	1	1	1	1	0	1	0	1	1	1	10	1	1	1	1	1	1	1	1	0	1	1	1	11	1	1	1	1	1	0	1	1	0	1	1	1	10	1	1	1	1	1	1
Colombia	16	6	Girl	0	1	0	1	1	0	0	0	1	0	0	0	1	5	0	0	0	0	0	1	0	0	0	0	1	0	2	0	1	0	0	0	1	1	1	0	1	1	0	6	0	0	0	0	1	0
Colombia	14.5	10	Boy	1	1	1	0	0	1	0	1	0	0	1	0	0	5	1	1	0	0	0	0	1	0	0	1	1	1	6	1	1	1	0	0	1	1	1	0	1	1	1	9	1	1	1	1	0	1
Colombia	20	9	Girl	0	1	0	0	1	0	0	0	0	0	1	0	1	4	0	0	0	1	0	1	0	1	0	1	1	1	6	1	1	0	0	0	1	1	1	0	1	1	1	8	0	1	1	1	0	1
Colombia	14	6	Girl	0	1	1	0	1	1	1	0	0	0	1	1	1	8	0	1	1	1	1	1	1	0	0	1	1	0	8	0	1	1	0	1	0	1	0	0	1	0	0	5	1	1	1	0	1	0
Colombia	15	7	Boy	1	0	0	1	0	0	0	0	0	0	0	0	0	1	0	0	0	1	1	1	0	0	0	0	1	1	5	0	1	1	0	0	1	0	0	0	0	1	0	4	1	1	0	1	1	1
Colombia	12.5	9	Boy	1	1	1	1	0	0	1	0	1	0	1	0	1	7	1	1	1	1	0	0	1	1	0	1	1	1	9	1	1	1	1	1	1	0	1	0	1	1	0	9	1	1	1	1	1	0
Colombia	17	14	Girl	0	0	0	1	1	1	0	0	0	0	1	1	1	6	1	1	1	1	1	1	0	0	0	1	1	1	9	1	1	1	1	1	1	0	1	0	0	1	1	9	1	1	1	1	1	1
Colombia	12.5	13	Girl	0	1	0	1	0	0	0	0	0	0	1	1	1	5	1	0	1	1	0	0	0	0	0	1	1	1	6	1	1	1	0	0	0	0	0	0	1	1	0	5	1	1	0	1	1	0
Colombia	24	9	Boy	1	0	1	0	0	1	1	0	0	0	1	0	1	5	0	0	0	1	1	1	0	1	0	1	1	1	7	1	1	0	1	0	1	0	0	0	0	1	0	5	1	1	0	0	1	1
Colombia	10	9	Girl	0	0	1	1	1	1	1	0	0	0	1	1	1	8	1	1	0	1	0	1	0	0	0	1	1	1	7	1	1	0	1	1	1	1	1	0	0	1	1	9	1	1	0	1	0	0
Colombia	14	14	Boy	1	1	1	1	0	1	0	0	0	0	1	0	0	5	1	1	0	1	1	1	0	0	0	1	1	1	8	1	1	1	1	0	1	1	0	0	1	1	1	9	1	1	1	1	1	1
Colombia	16	7	Boy	1	1	0	0	0	0	0	0	0	0	1	0	1	3	0	1	1	1	0	1	0	0	0	1	0	0	5	1	0	0	0	0	0	1	0	0	0	1	1	4	1	1	0	0	0	1
Colombia	16	10	Girl	0	1	0	1	1	0	0	0	0	0	1	1	1	6	1	1	0	0	0	1	0	0	0	1	0	1	5	1	0	0	1	0	1	0	0	0	1	1	1	6	1	1	0	1	0	1
Colombia	18	8	Boy	1	1	1	1	0	0	1	0	0	0	1	1	0	6	1	0	0	1	1	1	1	0	0	1	1	1	8	1	0	1	1	1	1	1	0	0	0	1	1	8	1	0	1	1	1	1
Colombia	16	6	Boy	1	1	0	0	1	1	1	0	0	0	0	0	1	5	0	1	0	0	0	0	1	1	0	0	1	0	4	0	1	1	0	0	0	0	0	0	0	1	1	4	1	0	1	1	1	1
Colombia	17	7	Girl	0	1	1	0	0	0	1	0	0	0	1	0	1	5	1	1	0	0	0	1	0	0	0	1	1	0	5	1	1	0	0	0	1	0	1	0	1	0	1	6	1	1	1	0	1	1
Colombia	17	6	Girl	0	1	1	0	0	1	1	0	0	0	1	0	1	6	1	0	1	1	1	0	0	1	0	1	1	0	7	1	0	1	0	1	1	0	0	0	1	1	1	7	1	1	1	1	1	1
Colombia	16	9	Boy	1	1	1	0	1	0	0	1	1	0	0	0	1	6	1	1	1	1	1	1	1	1	0	1	0	1	10	1	1	1	1	1	1	1	1	0	1	0	1	10	1	1	1	1	1	1
Colombia	8	10	Girl	0	0	1	1	1	0	0	0	1	0	0	0	1	5	1	0	0	0	0	0	1	1	0	0	0	0	3	0	0	0	1	0	0	0	0	0	1	1	1	4	0	0	0	0	1	1
Colombia	16	10	Boy	1	1	0	0	1	0	0	0	0	0	1	1	1	5	0	1	0	1	1	1	0	0	0	1	1	1	7	0	1	0	0	1	1	0	0	0	1	1	1	6	1	1	0	1	1	0
Colombia	20.5	6	Boy	1	1	1	1	0	1	1	0	0	0	1	0	1	7	1	1	0	1	1	1	0	0	0	1	1	1	8	1	1	0	0	1	0	1	0	0	1	1	1	7	1	1	0	0	0	1
Colombia	16	9	Girl	0	1	1	1	1	0	0	1	0	0	1	1	1	8	1	0	1	1	0	0	1	0	0	1	1	1	7	1	1	1	1	1	0	1	0	0	1	1	1	9	1	1	1	1	1	1
Colombia	19.5	6	Girl	0	1	0	0	1	0	0	0	0	0	0	1	1	4	0	0	0	1	1	1	1	1	0	1	1	0	7	1	1	0	1	1	1	1	1	0	1	1	1	10	1	1	1	1	1	1
Colombia	16.5	7	Boy	1	0	1	0	1	1	1	0	0	0	1	1	1	7	1	1	1	1	1	1	1	0	0	0	1	0	8	1	1	1	0	1	0	0	0	0	1	1	1	7	1	1	0	1	0	1
Colombia	18.75	13	Boy	1	1	1	0	1	1	0	0	0	0	0	0	1	5	1	1	1	1	1	1	1	1	0	1	1	1	11	1	1	1	1	1	1	1	1	0	1	0	1	10	1	1	1	1	1	1
Colombia	13	17	Boy	1	1	1	0	0	0	0	0	1	0	0	1	1	5	1	0	1	1	1	0	0	0	0	1	1	1	7	1	1	1	1	1	1	1	1	0	1	1	1	11	1	1	1	1	1	1
Colombia	16	6	Boy	1	0	0	1	0	1	0	0	1	0	1	0	0	4	1	0	1	0	0	0	0	0	0	1	1	1	5	0	0	0	1	1	0	1	0	0	1	1	1	6	1	0	0	0	0	0
Colombia	12.5	8	Boy	1	1	1	1	1	1	0	0	0	0	0	0	0	5	1	1	1	0	1	0	0	1	0	0	1	0	6	1	1	1	1	1	1	0	1	0	0	1	1	9	1	1	1	1	0	1
Colombia	16	8	Girl	0	1	1	1	1	0	1	1	0	0	1	1	1	9	1	0	1	0	1	0	1	1	0	0	0	1	6	1	1	1	1	0	1	1	1	0	1	1	0	9	1	1	1	1	1	1
Colombia	16	11	Girl	0	1	0	1	1	0	1	0	0	0	1	0	1	6	0	1	0	0	1	0	1	0	0	0	1	0	4	1	0	1	1	1	1	1	1	0	1	0	1	9	1	1	1	0	1	1
Colombia	20	6	Boy	1	1	1	0	0	1	1	0	0	0	0	0	1	5	1	1	1	0	1	1	0	0	0	1	1	0	7	1	1	1	1	1	0	1	1	0	0	0	0	7	1	1	0	1	1	1
Colombia	11	6	Girl	0	0	1	1	0	0	0	0	0	0	1	1	0	4	1	0	0	0	1	0	0	0	0	0	1	1	4	1	0	1	1	0	0	0	0	0	1	0	0	4	0	0	0	0	0	0
Colombia	11	7	Boy	1	1	0	0	0	1	0	0	0	0	0	1	1	4	0	0	1	0	0	1	1	0	0	0	1	1	5	1	1	0	0	1	1	1	1	0	0	1	1	8	1	1	1	0	1	1
Colombia	8	6	Boy	1	0	1	0	1	0	0	0	0	0	1	1	1	5	1	1	0	0	1	1	0	0	0	1	0	1	6	1	1	0	1	1	1	0	0	0	1	1	1	8	0	1	0	0	1	1
Colombia	6.5	6	Girl	0	0	1	0	0	1	0	0	1	0	1	0	1	5	0	1	0	1	0	0	0	0	0	1	1	0	4	0	1	0	0	0	1	0	1	0	0	1	1	5	0	0	1	1	0	1
Colombia	13.5	12	Boy	1	0	1	1	1	0	0	0	0	0	0	1	1	5	0	0	0	0	1	1	1	0	0	0	0	0	3	0	1	1	1	1	1	1	1	0	1	0	0	8	0	1	1	1	1	1
Colombia	11	7	Boy	1	0	1	1	1	0	0	0	1	0	0	1	0	5	0	0	0	1	1	1	0	0	0	0	1	1	5	1	1	0	1	1	0	0	1	0	0	0	1	6	0	1	0	1	0	1
Colombia	8	7	Girl	0	0	1	0	1	0	0	0	0	0	0	0	0	2	1	1	0	1	0	0	0	0	0	1	0	1	5	1	0	0	0	1	1	0	0	0	1	1	1	6	1	1	0	1	0	0
Colombia	0	17	Girl	0	1	1	1	1	0	0	0	1	0	0	1	0	6	0	0	1	1	1	0	1	0	0	0	0	1	5	1	1	0	1	1	1	1	1	0	0	0	0	7	1	1	1	1	1	1
Colombia	13	13	Boy	1	0	0	0	0	0	1	1	0	0	1	1	1	5	1	1	0	0	0	1	1	1	0	1	1	1	8	0	1	0	0	0	0	1	0	0	0	0	0	2	0	0	1	0	0	0
Colombia	6.5	8	Boy	1	1	1	0	1	0	0	0	0	0	0	0	0	3	1	0	0	0	1	1	0	0	0	1	1	1	6	1	1	0	1	1	1	0	0	0	1	1	1	8	1	1	0	0	1	1
Colombia	12	8	Boy	1	0	1	0	1	1	0	0	1	0	0	0	0	4	1	0	1	0	1	1	1	1	0	0	1	0	7	0	1	1	0	1	0	1	1	0	1	1	1	8	1	1	1	1	1	1
Colombia	11	14	Girl	0	1	0	0	1	1	0	0	0	0	1	0	1	5	1	1	1	1	1	1	0	1	0	1	0	1	9	1	1	1	1	1	1	1	1	0	0	1	1	10	1	1	0	1	1	1
Colombia	10	9	Girl	0	1	1	0	1	1	0	0	0	0	0	1	0	5	0	0	0	0	0	1	0	0	0	0	0	1	2	1	0	1	0	0	0	0	1	0	0	0	0	3	1	1	1	1	1	1
Colombia	11	11	Girl	0	1	1	0	1	1	0	0	0	0	0	1	1	6	1	1	0	1	0	1	1	0	0	1	1	1	8	1	1	0	1	1	1	1	1	0	1	1	1	10	1	1	1	1	1	1
Colombia	11	9	Girl	0	1	0	1	1	1	1	0	0	0	1	0	1	7	0	1	0	0	0	0	0	1	0	1	0	0	3	1	0	0	1	1	1	1	1	0	1	1	1	9	1	1	0	1	1	0
Colombia	14.5	15	Girl	0	1	0	1	1	0	0	0	0	0	0	0	0	3	1	1	0	1	0	0	1	0	0	0	0	0	4	0	0	1	1	0	0	0	1	0	1	0	1	5	0	1	1	1	1	1
Colombia	11	10	Girl	0	1	0	1	1	1	1	0	0	0	1	0	1	7	0	1	0	0	0	0	0	1	0	0	1	0	3	0	0	0	0	0	0	0	0	0	0	0	0	0	1	1	1	0	1	1
Colombia	11	16	Girl	0	0	0	0	0	0	0	0	0	0	1	1	1	3	0	1	0	0	0	1	0	0	0	0	1	0	3	0	0	1	1	0	0	1	0	0	0	0	0	3	0	1	0	1	1	1
Colombia	7	15	Girl	0	1	1	0	0	0	0	1	0	0	0	1	1	5	0	1	1	1	0	0	1	1	0	1	1	1	8	1	1	1	1	1	1	1	0	0	1	1	1	10	1	1	0	1	1	1
Colombia	11	16	Boy	1	1	1	1	1	1	0	0	0	0	1	0	1	7	1	0	1	1	0	0	1	1	0	1	0	1	7	1	1	1	1	1	1	0	1	0	1	0	1	9	1	1	1	1	1	1
Colombia	11	12	Boy	1	1	1	1	1	0	0	1	0	0	0	1	1	7	1	1	1	1	1	1	1	1	0	1	1	1	11	1	1	1	1	1	1	1	1	0	1	0	1	10	1	1	1	1	1	1
Colombia	13.5	11	Boy	1	1	0	1	1	0	0	0	0	0	1	1	1	6	0	1	0	0	1	1	1	1	0	1	1	0	7	1	1	1	1	1	1	0	0	0	1	1	0	8	1	1	1	1	1	1
Colombia	16.5	11	Boy	1	1	0	0	1	1	0	1	0	0	1	1	1	7	1	0	0	0	1	1	1	0	0	1	1	1	7	1	1	1	1	1	1	1	0	0	0	1	1	9	1	1	1	0	1	1
Colombia	13.5	11	Boy	1	1	1	1	1	0	0	0	0	0	1	0	1	6	1	1	1	1	0	1	0	0	0	1	1	1	8	1	1	1	1	1	1	0	0	0	1	1	1	9	1	1	1	1	1	1
Colombia	13.5	11	Boy	1	1	1	0	1	1	0	0	0	0	1	0	1	6	1	1	1	1	0	1	1	1	0	1	0	1	9	1	1	1	1	0	1	1	1	0	1	1	1	10	1	1	1	0	0	1
Colombia	15	6	Boy	1	1	1	1	1	1	0	0	1	0	1	0	0	7	1	1	1	1	1	1	0	1	0	1	1	0	9	1	1	1	1	0	0	1	0	0	1	0	0	6	1	1	1	0	1	1
Colombia	17	11	Girl	0	1	1	0	1	1	0	1	1	0	0	0	1	7	1	1	1	0	1	1	1	1	0	0	1	1	9	1	1	0	0	1	0	1	1	0	1	1	1	8	0	1	1	1	1	1
Colombia	15	12	Girl	0	1	1	1	1	0	0	1	0	0	0	0	1	6	1	1	1	1	1	1	0	0	0	0	1	0	7	1	1	0	1	1	1	1	1	0	1	1	1	10	0	1	1	1	1	1
Colombia	13.5	13	Boy	1	1	1	1	0	0	0	1	0	0	0	0	1	5	1	1	1	0	1	1	1	0	0	1	1	1	9	1	1	1	1	1	1	1	0	0	1	1	1	10	1	1	1	1	0	0
Colombia	15.5	14	Girl	0	1	1	1	1	1	0	0	0	0	0	0	1	6	1	1	1	1	0	0	0	1	0	1	1	1	8	1	1	1	1	1	1	1	1	0	1	1	1	11	1	1	1	1	1	1
Colombia	14	16	Boy	1	1	1	1	1	0	0	0	0	0	0	0	0	4	1	1	1	1	1	1	0	0	0	0	1	1	8	1	1	1	1	1	1	1	1	0	0	1	1	10	1	1	1	1	1	1
Colombia	12.5	15	Boy	1	1	1	1	0	0	0	1	0	0	0	1	1	6	1	1	0	0	1	0	1	1	0	1	0	1	7	1	1	1	0	1	0	1	1	0	1	1	1	9	1	1	1	0	0	1
Colombia	11	8	Boy	1	0	1	1	1	0	0	1	0	0	1	1	1	7	1	1	0	1	1	0	0	1	0	1	1	1	8	1	1	1	1	0	0	1	0	0	1	1	1	8	1	1	1	1	1	0
Colombia	13.5	17	Boy	1	1	1	1	0	0	0	1	1	0	1	0	0	6	1	1	0	1	1	1	1	0	0	1	1	1	9	1	1	0	1	1	1	1	1	0	0	1	1	9	1	1	1	1	1	1
Colombia	15	9	Boy	1	1	1	0	1	0	0	0	1	0	0	0	0	4	1	1	1	1	1	0	1	1	0	1	1	0	9	1	1	1	1	0	0	1	1	0	1	1	1	9	1	1	1	1	1	1
Colombia	14.5	15	Girl	0	1	1	0	0	1	0	0	0	0	1	0	1	5	1	1	1	0	0	1	1	0	0	1	1	1	8	1	1	1	1	1	1	1	1	0	1	0	1	10	1	1	1	1	1	1
Colombia	13.5	13	Girl	0	1	0	1	1	1	1	0	0	0	1	0	1	7	1	1	1	1	1	1	1	1	0	1	0	1	10	1	1	1	1	0	1	1	1	0	1	1	1	10	1	1	0	0	0	1
Colombia	18.25	11	Girl	0	1	1	1	1	0	0	0	1	0	0	0	1	6	1	1	1	1	1	0	1	1	0	0	1	0	8	1	1	1	1	1	0	1	1	0	1	1	1	10	1	1	1	1	1	1
Colombia	9	14	Girl	0	1	1	0	0	1	1	1	0	0	1	1	1	8	1	1	0	0	1	1	1	0	0	1	1	1	8	1	1	1	1	1	1	1	1	0	0	1	1	10	1	1	1	1	1	1
Colombia	8	12	Boy	1	1	1	1	0	1	1	1	1	0	0	0	0	7	1	1	0	0	1	1	1	1	0	0	1	1	8	1	1	1	1	1	1	0	1	0	1	1	0	9	1	1	1	0	1	1
Colombia	12	16	Boy	1	1	1	1	0	0	1	0	0	0	1	0	1	6	0	1	0	0	1	1	0	1	0	0	1	0	5	1	1	0	1	0	1	1	1	0	0	0	1	7	1	1	0	1	1	1
Colombia	7.5	9	Boy	1	0	1	0	0	1	1	0	0	0	1	0	1	5	1	0	0	1	1	1	0	0	0	1	0	1	6	1	1	0	0	1	1	0	0	0	1	1	1	7	0	1	1	1	1	0
Colombia	11.5	17	Boy	1	0	1	1	0	1	0	0	0	0	0	0	0	3	1	1	1	0	1	1	1	0	0	0	1	1	8	0	1	0	0	1	1	1	0	0	1	1	1	7	1	1	1	0	1	1
Colombia	11	13	Girl	0	1	1	0	0	1	0	0	0	0	1	0	1	5	0	1	1	1	1	1	0	1	0	1	1	1	9	1	1	1	1	1	0	1	0	0	1	1	1	9	1	1	1	0	1	1
Colombia	8	13	Boy	1	1	0	1	0	1	0	0	0	0	0	0	0	3	1	1	1	1	1	0	1	0	0	0	1	1	8	1	1	1	1	1	0	1	0	0	0	1	1	8	1	1	1	1	0	1
Colombia	6	17	Girl	0	1	1	1	1	1	1	0	1	0	0	0	0	7	1	1	0	1	1	1	0	1	0	1	0	0	7	1	1	1	1	1	1	0	1	0	1	1	0	9	1	1	1	1	0	1
Colombia	14	17	Boy	1	1	1	0	1	1	1	0	1	0	1	0	1	8	1	1	0	1	1	1	1	1	0	1	0	1	9	1	1	0	1	0	1	1	1	0	1	1	1	9	1	1	1	1	1	1
Colombia	5	13	Boy	1	1	1	0	0	0	1	1	0	0	0	1	1	6	0	0	1	1	0	1	0	1	0	1	0	1	6	1	1	1	1	1	1	0	1	0	0	0	1	8	1	0	1	1	1	1
Colombia	9	13	Girl	0	1	1	1	0	0	0	1	0	0	0	0	0	4	1	1	0	1	0	1	1	1	0	0	0	0	6	1	1	1	1	0	1	1	1	0	1	0	0	8	1	1	1	1	0	1
Colombia	10	14	Girl	0	1	1	1	0	0	0	1	1	0	1	0	0	6	1	1	1	1	0	1	1	1	0	1	1	0	9	1	1	1	0	1	1	1	1	0	1	1	0	9	1	1	1	1	1	1
Colombia	5	15	Boy	1	1	1	1	1	1	0	0	0	0	0	0	1	6	1	1	1	1	1	1	1	0	0	0	1	0	8	1	1	1	1	0	1	1	0	0	0	1	0	7	1	1	0	1	1	1
Colombia	12	6	Boy	1	0	1	0	0	0	0	0	0	0	0	1	1	3	0	1	0	0	0	1	0	0	0	1	1	1	5	0	1	0	0	0	1	0	0	0	1	1	1	5	0	1	0	0	0	1
Colombia	11	6	Girl	0	1	0	1	0	0	0	0	0	0	0	0	0	2	0	0	1	1	1	0	0	1	0	1	0	0	5	0	0	0	1	1	0	0	0	0	1	0	0	3	0	0	0	0	1	1
Colombia	8	11	Girl	0	1	1	0	0	1	0	1	0	0	1	1	1	7	1	1	1	1	0	1	1	1	0	1	1	1	10	1	1	1	1	0	1	1	0	0	1	1	1	9	1	1	1	1	0	1
Colombia	11	12	Boy	1	1	1	0	1	1	0	0	0	0	1	0	0	5	1	1	1	1	0	0	0	1	0	0	1	1	7	1	1	1	1	1	0	1	0	0	1	1	1	9	1	1	1	1	0	1
Colombia	11	11	Boy	1	1	1	1	1	0	0	0	0	0	1	0	0	5	1	0	1	1	1	0	0	1	0	0	1	0	6	1	0	0	1	1	0	0	1	0	1	1	1	7	1	1	1	1	1	0
Colombia	11	16	Boy	1	1	1	0	0	1	1	0	0	0	0	1	0	5	1	1	1	0	1	1	1	0	0	0	0	1	7	1	1	1	0	0	1	1	0	0	1	1	1	8	1	1	1	1	1	0
Colombia	6	8	Girl	0	1	1	0	0	1	1	0	1	0	0	0	0	5	1	1	1	1	0	1	0	1	0	0	1	1	8	1	1	1	1	1	1	0	1	0	0	1	0	8	1	1	1	1	0	1
Colombia	8	14	Boy	1	0	0	1	1	1	0	1	0	0	1	1	1	7	0	0	1	0	0	1	0	0	0	1	1	1	5	1	0	0	0	1	1	0	0	0	1	1	1	6	1	0	1	1	0	1
Colombia	13	7	Boy	1	0	0	1	1	0	1	0	0	0	1	0	1	5	1	0	1	1	1	1	1	0	0	1	0	1	8	1	1	0	1	1	1	1	1	0	1	0	1	9	1	1	0	1	0	1
Colombia	9	9	Boy	1	1	0	0	0	0	0	0	0	0	1	0	0	2	0	1	0	0	0	0	0	0	0	1	0	1	3	0	0	0	0	0	1	0	0	0	1	0	1	3	0	0	0	1	0	1
Colombia	5	11	Girl	0	0	0	1	0	1	1	0	1	0	1	1	1	7	0	1	1	0	0	1	0	1	0	1	1	1	7	1	1	0	0	0	1	1	1	0	1	1	1	8	0	1	0	0	0	1
Colombia	14	16	Girl	0	1	1	1	1	1	0	1	1	0	0	0	0	7	1	1	1	1	1	1	1	1	0	1	1	1	11	1	1	1	1	1	1	1	1	0	1	1	0	10	1	1	1	1	1	1
Colombia	11	16	Girl	0	1	1	1	0	1	0	0	0	0	0	0	1	5	1	1	0	0	1	1	0	0	0	0	1	1	6	1	0	0	1	1	0	1	1	0	0	0	0	5	1	1	0	1	1	1
Colombia	9.5	15	Boy	1	1	1	1	0	0	0	0	0	0	1	0	0	4	0	0	0	1	0	1	0	0	0	1	0	1	4	0	0	0	0	0	1	1	1	0	1	1	1	6	1	1	0	1	0	1
Colombia	11	14	Girl	0	1	1	0	0	0	0	1	1	0	0	0	1	5	0	0	0	1	0	1	0	0	0	1	0	1	4	0	1	0	1	1	1	0	1	0	1	1	1	8	1	1	0	1	1	1
Colombia	11	16	Boy	1	1	1	1	0	1	0	0	0	0	1	1	1	7	1	1	0	0	1	1	0	1	0	1	1	1	8	1	1	0	0	0	1	1	1	0	1	1	1	8	1	1	0	1	1	1
Colombia	11	10	Girl	0	1	0	0	0	0	0	0	0	0	1	0	0	2	1	1	0	0	0	1	0	0	0	0	1	0	4	0	0	1	1	0	0	1	0	0	0	1	1	5	1	0	0	0	0	1
Colombia	13	10	Boy	1	1	1	1	0	1	1	0	0	0	1	0	1	7	1	1	1	1	0	1	1	1	0	1	0	1	9	1	1	0	1	1	0	1	1	0	1	0	1	8	1	1	1	1	1	0
Colombia	12.5	6	Boy	1	0	0	1	0	0	0	0	0	0	0	0	1	2	0	0	0	0	0	0	1	0	0	1	1	0	3	0	0	0	0	0	0	1	0	0	1	1	1	4	1	1	0	0	0	1
Colombia	6	6	Boy	1	0	1	0	0	0	0	0	0	0	0	0	0	1	0	0	0	0	1	0	0	1	0	1	0	0	3	0	0	0	0	0	1	0	0	0	0	1	0	2	0	0	0	0	1	0
Colombia	9	11	Girl	0	0	1	0	0	0	0	0	1	0	1	0	1	4	0	0	1	0	0	0	0	1	0	1	1	0	4	1	1	0	1	0	0	0	1	0	1	1	0	6	0	0	0	1	0	1
Colombia	11	10	Girl	0	1	1	1	1	0	0	0	1	0	0	1	1	7	0	0	1	1	1	1	0	1	0	0	1	1	7	0	1	1	1	1	1	0	1	0	0	1	1	8	1	1	1	1	1	1
Colombia	6	7	Girl	0	0	0	1	1	1	0	0	0	0	1	1	1	6	0	1	1	0	1	0	0	0	0	1	0	1	5	1	1	0	0	0	1	0	1	0	1	1	1	7	0	1	0	1	0	1
Colombia	9.5	6	Girl	0	1	0	0	0	1	1	1	1	0	0	0	1	6	1	0	0	1	0	1	1	1	0	1	0	1	7	1	1	0	1	0	1	1	1	0	0	1	1	8	1	1	1	1	0	1
Colombia	19	12	Boy	1	0	1	0	1	1	0	0	0	0	1	0	1	5	1	1	1	1	1	0	1	0	0	1	1	1	9	1	1	0	0	0	1	1	1	0	1	1	1	8	1	1	0	1	1	1
Colombia	11	7	Girl	0	0	0	0	0	1	0	0	0	0	0	0	1	2	0	0	0	1	0	0	0	1	0	1	0	1	4	1	1	0	1	1	0	0	1	0	1	0	1	7	1	0	0	1	1	1
Colombia	16	13	Girl	0	1	1	1	0	1	1	0	1	0	0	1	1	8	1	1	1	1	1	1	1	1	0	1	1	0	10	1	1	1	1	1	1	1	1	0	0	1	1	10	1	1	0	1	1	1
Colombia	11	10	Girl	0	1	1	0	1	0	0	0	0	0	0	1	1	5	1	1	1	0	1	1	1	1	0	1	1	1	10	1	1	1	0	1	0	0	0	0	1	1	1	7	1	1	1	1	1	1
Colombia	11	10	Boy	1	0	0	1	1	1	1	1	0	0	0	1	1	7	1	0	0	0	0	0	0	1	0	1	1	0	4	1	1	0	0	1	1	0	1	0	1	0	1	7	1	1	1	1	1	1
Colombia	17	16	Girl	0	1	1	1	1	0	1	0	0	0	1	0	1	7	1	1	0	0	1	1	1	1	0	0	1	0	7	0	1	1	1	1	1	1	1	0	1	1	1	10	1	1	1	1	1	1
Colombia	15	14	Boy	1	1	1	1	1	1	0	0	0	0	0	0	0	5	1	1	1	1	0	1	1	1	0	1	1	1	10	1	1	1	1	0	1	1	1	0	1	1	1	10	1	1	1	0	1	1
Colombia	13.5	8	Girl	0	1	1	1	0	0	0	0	0	0	1	0	0	4	0	1	0	1	1	0	0	1	0	1	1	1	7	0	1	1	0	1	1	1	1	0	1	0	1	8	0	1	1	1	1	1
Colombia	16	15	Girl	0	1	1	1	0	1	1	1	0	0	0	1	1	8	1	1	1	0	1	1	1	0	0	0	1	1	8	0	1	1	1	1	1	1	1	0	1	1	1	10	1	1	0	0	1	1
Colombia	16	11	Girl	0	1	1	1	1	1	0	0	0	0	0	0	0	5	1	1	1	1	0	1	0	1	0	1	1	1	9	1	1	0	1	0	0	0	0	0	1	1	1	6	1	1	0	1	0	1
Colombia	16	15	Girl	0	1	1	1	0	0	0	1	0	0	0	1	0	5	1	1	1	1	0	0	1	0	0	1	1	1	8	1	1	0	1	1	1	1	1	0	0	0	1	8	1	1	0	1	1	1
Colombia	11	14	Boy	1	1	1	1	0	0	1	1	0	0	0	1	0	6	0	0	0	1	0	0	0	1	0	0	0	1	3	1	1	1	1	1	1	1	0	0	1	0	1	9	1	1	0	1	1	1
Colombia	14	8	Boy	1	0	1	0	0	0	0	0	1	0	1	0	1	4	0	0	0	1	1	0	0	1	0	1	1	1	6	1	0	0	0	1	0	0	1	0	1	1	1	6	1	1	0	0	1	0
Colombia	11	12	Girl	0	1	1	1	0	1	1	0	0	0	0	0	1	6	0	0	0	1	0	1	1	0	0	1	1	1	6	1	1	1	1	1	1	1	1	0	1	1	1	11	1	0	1	1	1	1
Colombia	13.75	12	Girl	0	1	1	1	1	0	1	0	0	0	1	0	1	7	1	1	1	1	1	1	1	0	0	1	1	0	9	1	1	1	0	0	1	1	1	0	1	1	1	9	1	1	1	1	1	1
Colombia	12.25	9	Boy	1	1	1	1	0	0	1	1	0	0	1	1	1	8	1	1	1	0	0	1	1	0	0	1	1	1	8	1	1	1	0	0	0	1	1	0	1	1	1	8	1	1	1	0	1	1
Colombia	10	16	Boy	1	1	1	1	0	1	1	0	0	0	0	1	0	6	1	1	0	1	1	1	0	0	0	1	1	1	8	1	1	1	1	1	1	1	0	0	1	1	1	10	1	1	1	1	1	1
Colombia	11	8	Girl	0	0	0	0	1	0	0	1	0	0	1	0	1	4	1	1	0	1	0	0	1	1	0	1	1	1	8	1	1	0	1	1	1	1	1	0	1	1	1	10	1	1	0	1	0	1
Colombia	11	13	Girl	0	1	1	0	0	1	1	0	1	0	0	0	1	6	0	1	1	1	0	0	1	0	0	1	1	0	6	1	1	1	1	1	1	1	0	0	1	1	0	9	0	1	1	1	1	1
Colombia	16	15	Girl	0	1	0	0	0	0	1	1	0	0	1	1	1	6	1	1	1	1	1	1	1	0	0	0	1	1	9	0	0	1	1	1	1	1	1	0	1	1	1	9	1	1	1	1	1	0
Colombia	16	8	Boy	1	0	0	0	1	1	0	0	0	0	0	1	1	4	1	0	0	1	1	0	0	0	0	1	1	1	6	1	1	0	1	1	0	0	1	0	1	1	1	8	1	1	1	1	1	0
Colombia	12.5	14	Boy	1	1	1	1	0	0	1	0	0	0	0	0	1	5	1	0	0	1	0	1	1	1	0	0	0	1	6	1	0	1	0	0	1	1	1	0	1	0	0	6	1	1	0	0	1	1
Colombia	18	16	Girl	0	1	0	1	1	0	0	1	0	0	1	1	1	7	1	0	0	0	1	1	0	0	0	0	1	1	5	1	0	1	0	1	1	0	0	0	0	1	1	6	1	1	1	0	1	1
Colombia	24	12	Girl	0	1	1	0	1	0	1	1	1	0	0	1	1	8	1	1	1	1	1	0	1	1	0	1	1	1	10	1	1	1	1	1	1	0	1	0	1	1	1	10	1	1	1	1	1	1
Colombia	11	12	Girl	0	0	1	1	0	0	0	1	0	0	1	0	0	4	0	1	1	0	1	1	1	0	0	0	0	0	5	1	0	0	0	0	1	1	0	0	0	1	1	5	1	1	0	0	0	1
Colombia	13.5	8	Girl	0	1	1	1	1	0	1	0	0	0	1	1	0	7	0	0	0	0	0	0	1	1	0	1	0	1	4	0	1	1	0	1	1	0	1	0	1	1	1	8	1	1	1	0	1	1
Colombia	16.5	12	Boy	1	1	0	1	1	0	1	1	1	0	0	1	1	8	1	0	0	0	1	0	1	1	0	1	1	1	7	1	0	1	1	0	1	0	1	0	1	0	1	7	1	1	0	0	1	1
Colombia	1	12	Girl	0	1	0	0	0	0	0	0	1	0	1	0	0	3	1	0	1	0	1	1	0	0	0	1	1	1	7	1	1	1	1	1	1	0	0	0	1	1	1	9	1	1	1	0	1	1
Colombia	10	17	Boy	1	0	0	1	0	1	0	0	1	0	0	0	0	3	1	1	0	1	1	1	0	1	0	0	0	1	7	1	0	1	1	0	1	1	1	0	1	0	0	7	1	1	1	0	0	1
Colombia	10	13	Girl	0	0	0	1	0	1	1	1	0	0	0	1	1	6	1	1	1	1	1	1	1	0	0	1	1	1	10	1	0	1	1	1	1	1	1	0	0	1	1	9	1	1	0	0	0	1
Colombia	14.5	14	Girl	0	1	1	1	0	1	0	0	1	0	0	1	1	7	1	1	1	1	0	1	0	1	0	1	0	1	8	0	1	1	1	1	1	0	1	0	1	1	1	9	1	1	1	1	1	1
Colombia	18	14	Boy	1	1	1	0	1	0	0	1	0	0	1	1	1	7	0	1	1	1	1	0	1	0	0	1	1	1	8	1	1	1	1	1	1	1	1	0	1	1	1	11	1	1	0	1	1	1
Colombia	16	14	Boy	1	1	1	1	0	1	1	0	1	0	0	1	0	7	1	1	1	1	1	0	1	1	0	1	1	1	10	1	1	1	1	1	0	1	1	0	1	1	1	10	1	1	1	1	1	1
Colombia	16	15	Boy	1	1	1	1	1	1	0	0	0	0	0	0	1	6	1	1	0	1	0	1	1	0	0	1	0	1	7	1	1	0	1	1	1	1	0	0	1	1	1	9	1	1	1	1	0	0
Colombia	13	16	Girl	0	1	1	1	1	0	1	0	0	0	0	0	1	6	1	1	0	1	1	1	1	0	0	1	1	1	9	1	1	1	1	1	1	1	0	0	1	1	1	10	1	1	0	1	1	1
Colombia	18	16	Girl	0	1	0	1	1	1	1	1	0	0	1	1	1	9	1	1	1	1	1	1	1	0	0	1	1	1	10	1	1	1	1	1	1	1	1	0	1	1	1	11	1	1	1	1	1	1
Colombia	12	16	Boy	1	1	1	0	1	0	0	1	1	0	1	0	0	6	1	1	1	1	1	0	0	1	0	1	0	1	8	1	1	1	1	1	0	1	1	0	1	0	1	9	1	1	1	1	1	1
Colombia	13	8	Boy	1	1	0	1	0	0	0	0	0	0	1	0	1	4	1	1	0	0	0	0	1	0	0	1	1	1	6	1	1	1	1	0	0	1	0	0	1	1	1	8	1	1	0	1	1	1
Colombia	15	7	Girl	0	1	1	1	0	0	0	0	0	0	1	0	1	5	0	0	1	1	1	0	0	0	0	1	1	0	5	0	0	0	1	1	1	1	0	0	1	1	1	7	1	0	0	1	1	1
Colombia	11	8	Girl	0	1	1	1	1	1	1	1	0	0	1	1	1	10	1	1	1	1	1	1	1	1	0	0	1	1	10	1	1	1	1	1	1	0	1	0	1	1	1	10	1	1	1	1	1	1
Honduras	16	7	Girl	0	0	0	1	0	1	1	0	0	0	1	1	1	6	1	1	0	1	0	0	1	0	0	0	0	0	4	1	1	0	1	0	1	1	0	0	0	1	1	7	1	1	0	1	1	1
Honduras	17	8	Boy	1	1	1	0	0	1	0	0	0	1	1	0	0	5	1	1	1	1	0	0	1	1	1	1	0	0	8	0	0	1	1	1	0	1	0	1	0	0	0	5	1	1	0	1	1	0
Honduras	12	6	Girl	0	0	0	1	1	0	1	0	0	0	0	1	0	4	1	0	0	0	0	0	0	1	1	1	1	1	6	0	0	0	0	0	0	0	0	0	1	0	0	1	1	1	1	0	1	0
Honduras	16	17	Girl	0	1	1	1	1	0	0	0	0	0	1	1	0	6	0	0	1	0	1	1	1	0	1	0	0	1	6	1	1	1	1	1	1	1	1	1	1	1	1	12	1	0	1	1	1	1
Honduras	12	8	Boy	1	0	0	0	0	0	0	1	0	0	1	1	0	3	0	0	0	0	1	1	0	0	0	0	0	1	3	0	0	0	0	0	1	1	1	1	1	1	1	7	1	0	0	0	1	1
Honduras	12	8	Girl	0	1	1	1	0	0	0	0	0	1	0	0	0	4	1	0	0	1	0	1	0	0	1	0	0	0	4	0	0	0	0	1	1	0	0	1	1	1	1	6	1	1	1	0	0	1
Honduras	12	7	Girl	0	1	1	0	0	0	0	0	0	1	1	0	1	5	1	1	0	1	0	0	1	0	1	1	1	0	7	0	1	1	1	0	0	1	0	1	1	0	0	6	1	0	0	1	1	1
Honduras	15	9	Boy	1	0	1	0	0	0	0	0	0	0	0	0	1	2	0	0	1	1	1	0	1	1	0	1	0	0	6	1	1	1	0	1	1	1	1	1	1	1	1	11	1	1	1	1	1	1
Honduras	17	7	Girl	0	1	0	0	0	0	1	0	0	0	0	1	1	4	1	0	0	0	0	0	1	0	0	1	1	1	5	1	1	0	0	0	0	1	0	1	1	1	1	7	1	1	1	0	1	0
Honduras	12	8	Girl	0	1	1	0	1	1	1	1	0	0	1	0	1	8	1	1	0	0	1	1	1	1	1	1	0	1	9	1	1	0	1	1	1	0	0	0	1	0	1	7	1	1	0	1	1	0
Honduras	17	7	Girl	0	1	1	1	1	1	1	1	1	0	1	0	0	9	1	1	0	1	1	1	1	1	1	1	1	1	11	1	1	0	1	1	1	1	0	0	1	1	1	9	1	1	1	1	1	1
Honduras	13.5	15	Boy	1	1	1	0	0	0	0	0	0	0	1	0	0	3	0	1	0	0	1	1	0	0	0	0	1	1	5	1	1	0	1	1	0	1	0	0	1	1	1	8	1	1	1	1	1	1
Honduras	17	15	Boy	1	1	0	1	0	0	1	0	1	1	1	0	1	7	1	0	1	1	1	1	1	1	1	1	0	1	10	1	1	1	1	1	1	1	0	1	1	1	1	11	1	1	1	1	1	1
Honduras	20.5	6	Girl	0	1	0	0	0	1	0	0	0	0	1	0	0	3	1	1	0	0	0	0	0	0	1	1	1	1	6	1	1	0	0	1	0	0	0	1	0	1	1	6	1	1	0	0	1	0
Honduras	17	9	Boy	1	1	0	0	0	0	0	1	0	0	1	1	1	5	0	0	1	0	1	0	1	0	1	0	0	1	5	0	1	0	0	0	0	1	1	0	0	1	1	5	1	0	0	1	0	1
Honduras	17	10	Boy	1	1	1	0	0	1	0	0	0	0	1	0	1	5	1	1	1	1	1	1	1	0	1	1	1	1	11	0	1	1	1	1	1	1	1	0	1	1	1	10	1	1	0	1	0	1
Honduras	14	10	Girl	0	1	1	0	1	1	0	0	1	1	0	1	1	8	1	1	0	1	1	1	0	0	0	1	1	1	8	1	1	0	0	1	1	0	0	1	0	1	1	7	1	1	1	1	1	1
Honduras	17	9	Boy	1	1	0	1	0	1	1	1	0	1	0	0	1	7	1	0	1	1	0	1	0	1	1	1	1	1	9	1	1	1	0	1	1	1	1	1	0	1	1	10	1	1	1	1	1	1
Honduras	14	6	Boy	1	1	1	0	0	1	0	0	0	1	1	0	1	6	1	1	1	0	1	1	0	0	0	1	1	1	8	1	1	1	1	0	1	0	0	0	1	1	1	8	1	1	1	1	1	1
Honduras	16	7	Boy	1	1	0	0	0	1	0	0	0	0	1	0	1	4	1	1	0	0	0	0	1	0	0	1	1	1	6	1	1	0	1	1	0	1	0	1	1	0	1	8	1	1	0	1	1	0
Honduras	16	9	Boy	1	1	0	1	0	0	0	0	0	1	0	0	1	4	0	1	1	1	0	0	1	1	0	1	1	1	8	1	1	1	1	1	0	1	1	1	1	0	1	10	1	1	1	1	1	1
Honduras	12	7	Girl	0	1	1	0	1	1	0	0	0	0	0	0	1	5	0	0	0	0	0	0	0	0	1	1	1	0	3	0	0	0	0	1	1	1	1	0	0	0	0	4	1	1	0	0	1	1
Honduras	17	8	Boy	1	1	1	0	0	1	0	0	0	0	1	1	1	6	0	0	0	1	0	0	1	1	1	0	0	0	4	1	0	1	1	1	0	1	1	1	1	1	1	10	1	1	0	1	1	1
Honduras	16	17	Boy	1	1	1	0	0	0	1	1	1	0	0	0	1	6	1	1	1	0	0	1	1	1	1	1	0	1	9	1	1	0	0	1	1	1	1	1	1	1	1	10	1	1	1	1	1	1
Honduras	18	8	Girl	0	1	0	0	1	1	0	0	1	0	1	0	1	6	0	1	1	0	0	1	0	0	1	0	1	0	5	1	1	1	1	1	1	1	0	0	1	1	1	10	0	1	0	1	1	1
Honduras	13	12	Boy	1	1	0	1	0	0	1	0	0	0	1	0	1	5	0	0	0	1	0	0	1	1	0	0	1	0	4	1	1	1	1	1	1	1	1	1	1	1	1	12	1	1	1	1	1	1
Honduras	16	11	Boy	1	1	1	1	0	1	0	1	0	0	1	1	0	7	1	1	1	0	0	1	1	1	1	1	0	0	8	1	1	1	1	0	1	1	0	1	1	1	1	10	1	1	0	1	1	1
Honduras	12	11	Girl	0	0	1	1	0	0	0	1	1	0	1	1	1	7	0	1	1	0	0	1	1	1	1	1	1	1	9	0	1	1	1	0	1	1	1	0	0	1	1	8	0	1	1	1	1	1
Honduras	22	9	Boy	1	1	1	1	1	0	0	1	0	1	1	0	0	7	1	1	0	1	1	1	0	1	0	0	0	0	6	0	1	1	0	1	1	0	0	1	0	1	0	6	0	1	1	1	1	1
Honduras	17	7	Girl	0	1	1	0	1	0	0	0	0	0	1	1	0	5	0	0	0	0	1	1	0	0	0	0	0	1	3	0	0	1	0	0	0	0	0	0	0	0	0	1	0	0	0	0	0	0
Honduras	12	6	Girl	0	0	0	1	0	1	0	0	0	0	0	1	1	4	1	0	1	0	1	1	0	0	0	1	1	0	6	1	1	1	1	1	1	0	0	0	0	1	0	7	0	0	1	1	1	1
Honduras	17	6	Girl	0	0	1	0	1	1	0	0	1	0	0	0	1	5	0	1	0	0	0	0	0	1	1	1	1	1	6	1	0	0	0	0	0	0	1	0	0	0	1	3	0	0	0	0	0	0
Honduras	14.5	7	Girl	0	0	1	0	0	0	0	0	1	0	0	1	1	4	0	0	0	1	0	0	1	0	1	1	0	1	5	0	0	0	0	0	1	1	0	0	1	1	1	5	0	1	0	0	0	1
Honduras	12	7	Girl	0	1	0	0	1	0	0	1	0	1	1	1	1	7	1	0	1	0	0	0	1	1	1	1	1	1	8	1	1	1	1	1	0	1	0	1	1	1	1	10	0	1	1	1	1	0
Honduras	17	11	Boy	1	1	1	1	0	0	0	0	1	0	0	0	0	4	1	1	0	1	0	0	0	1	0	0	1	1	6	0	1	0	1	1	0	1	1	1	0	1	1	8	1	1	0	1	0	1
Honduras	13	9	Girl	0	1	0	1	1	0	1	0	0	0	1	1	1	7	1	1	1	1	1	1	0	1	0	0	1	1	9	1	1	1	1	0	0	1	1	1	1	0	1	9	1	1	0	1	0	1
Honduras	12	10	Girl	0	1	1	0	1	1	0	1	1	1	1	0	0	8	0	0	1	0	0	0	0	0	1	1	0	0	3	1	1	0	1	1	1	1	0	1	0	1	1	9	1	1	0	1	0	1
Honduras	16	11	Girl	0	1	1	1	1	1	1	1	0	0	1	1	0	9	1	0	0	1	1	1	0	0	1	1	1	1	8	1	1	0	1	1	1	1	1	1	1	1	1	11	0	1	0	0	1	1
Honduras	14	11	Boy	1	1	1	1	1	0	0	1	0	0	1	1	1	8	1	0	0	1	1	1	1	0	0	1	1	1	8	0	1	1	1	1	1	1	0	0	1	1	1	9	0	1	1	1	1	1
Honduras	17	11	Girl	0	1	1	0	0	0	0	0	0	1	1	0	0	4	0	0	1	1	0	0	1	0	0	0	0	1	4	0	0	0	0	1	1	0	1	1	0	1	0	5	1	0	0	1	1	0
Honduras	12	11	Boy	1	0	0	0	1	0	0	0	0	0	1	1	1	4	1	1	0	1	1	0	1	0	0	1	1	1	8	1	1	1	1	1	1	0	1	0	1	1	1	10	1	1	1	1	1	1
Honduras	14	11	Girl	0	1	1	1	1	1	0	0	0	0	0	0	0	5	0	0	1	0	1	1	1	0	0	1	0	1	6	0	0	1	0	0	1	1	0	1	1	1	1	7	1	0	1	0	1	1
Honduras	17	11	Girl	0	1	0	1	1	0	1	1	1	1	1	1	1	10	1	1	1	0	0	1	1	1	1	1	1	0	9	1	0	1	0	1	1	1	1	1	1	1	0	9	1	1	1	0	1	1
Honduras	12	11	Girl	0	0	1	0	1	0	1	0	0	0	1	0	0	4	0	1	1	0	0	1	0	0	1	1	0	1	6	0	1	1	1	1	1	1	0	1	1	1	1	10	0	1	1	0	1	1
Honduras	11	11	Boy	1	0	0	1	0	1	1	1	0	1	1	1	1	8	1	1	0	0	1	1	1	1	1	1	1	1	10	1	1	0	1	1	1	1	1	1	1	1	1	11	1	1	1	1	1	1
Honduras	12.5	11	Girl	0	1	0	1	1	0	0	0	0	0	1	1	1	6	1	1	1	1	0	1	1	0	1	1	1	1	10	1	1	0	1	1	1	1	1	0	1	1	1	10	1	1	1	1	1	1
Honduras	12	8	Boy	1	0	1	0	0	0	0	0	0	1	1	0	1	4	1	1	0	1	1	1	1	0	1	1	1	1	10	1	1	1	1	1	1	1	1	1	1	1	1	12	1	1	1	1	1	1
Honduras	12	6	Boy	1	0	0	1	1	0	0	0	0	0	0	0	1	3	0	0	1	1	1	0	0	0	0	1	1	1	6	1	0	0	0	0	0	0	1	0	1	0	1	4	1	1	1	0	1	1
Honduras	15	6	Girl	0	1	0	0	0	0	0	0	1	1	0	0	1	4	0	0	1	0	0	0	0	0	0	1	1	0	3	1	0	0	0	1	1	0	0	0	0	1	0	4	0	0	0	1	0	1
Honduras	12	9	Boy	1	1	1	1	0	0	1	0	0	0	0	0	1	5	1	1	0	0	1	1	1	1	1	1	1	1	10	1	1	1	1	0	0	1	1	0	1	1	1	9	1	1	0	1	0	1
Honduras	12	10	Girl	0	1	1	0	0	1	1	0	0	0	1	1	0	6	0	0	1	0	0	0	1	0	1	1	1	0	5	1	1	1	1	1	1	0	1	0	0	1	1	9	1	1	0	1	1	1
Honduras	6	10	Girl	0	0	0	1	1	0	0	0	0	1	1	0	1	5	1	0	0	0	0	1	1	0	1	1	1	1	7	0	0	0	0	1	1	1	0	0	1	1	1	6	0	0	0	0	0	1
Honduras	12	9	Boy	1	0	1	0	0	1	1	0	1	0	0	1	0	5	1	0	1	0	0	0	0	0	0	0	0	1	3	0	1	1	1	1	1	1	0	0	0	1	1	8	0	1	1	0	1	1
Honduras	12	7	Girl	0	1	1	0	1	1	0	0	0	1	0	0	0	5	0	0	1	0	0	1	0	1	0	0	1	1	5	1	1	1	1	1	1	1	0	1	1	0	0	9	1	1	1	0	1	1
Honduras	12	7	Girl	0	1	1	0	1	1	0	0	0	0	1	0	0	5	0	0	1	0	0	0	1	1	0	0	1	0	4	1	1	1	1	1	1	1	1	0	1	1	0	10	1	1	1	1	1	1
Honduras	12	16	Girl	0	1	1	1	1	0	0	1	0	0	1	0	1	7	1	1	1	1	1	1	1	1	1	0	1	1	11	1	1	1	1	1	1	0	1	1	1	1	1	11	1	1	1	1	1	1
Honduras	9	12	Girl	0	0	1	1	0	1	1	0	0	1	1	0	1	7	1	0	0	0	0	0	1	0	0	0	1	1	4	0	1	0	1	1	0	1	1	1	1	1	1	9	0	1	0	0	1	1
Honduras	13	14	Boy	1	0	0	0	0	0	1	0	1	0	1	1	0	4	1	1	0	1	0	1	0	1	0	0	0	1	6	1	1	0	1	1	1	1	1	0	0	0	1	8	1	1	0	0	1	1
Honduras	6	8	Girl	0	1	0	0	1	1	1	1	0	0	0	0	1	6	1	0	0	0	1	0	1	0	1	1	1	1	7	1	1	0	0	1	1	0	1	0	0	0	1	6	0	1	1	1	0	1
Honduras	15	14	Girl	0	1	1	1	0	0	1	0	0	1	1	1	0	7	1	1	1	0	1	1	1	0	1	1	1	0	9	1	1	1	0	1	1	1	0	1	1	1	0	9	1	1	0	0	1	0
Honduras	12	14	Girl	0	1	0	1	0	1	1	0	0	0	1	1	1	7	0	1	0	1	0	0	1	0	1	0	0	0	4	1	1	1	0	1	1	1	1	1	1	1	0	10	1	1	1	1	1	0
Honduras	12	14	Boy	1	0	1	1	0	0	1	0	0	0	1	0	0	4	1	0	0	0	1	0	0	0	1	0	1	1	5	0	0	0	1	0	0	1	1	0	0	0	0	3	1	0	1	1	1	0
Honduras	17	11	Girl	0	1	1	1	1	1	1	1	1	1	1	0	1	11	1	0	1	1	1	1	1	1	1	1	1	1	11	1	1	1	1	1	1	1	1	1	1	1	1	12	1	1	1	1	1	0
Honduras	12	15	Girl	0	1	1	1	1	1	1	1	1	1	1	0	0	10	1	1	1	0	1	1	1	1	0	1	1	1	10	1	1	0	1	1	1	1	1	1	1	1	1	11	1	1	0	1	1	1
Honduras	17	15	Boy	1	1	1	0	1	0	0	1	1	1	1	1	1	9	1	1	1	0	1	1	0	1	0	0	0	1	7	0	1	1	1	0	1	1	1	1	1	1	1	10	1	1	1	1	1	1
Honduras	17	16	Girl	0	1	0	1	0	1	0	0	0	0	0	1	1	5	0	1	1	0	1	1	1	0	0	1	0	0	6	1	1	1	0	1	1	1	0	1	1	1	1	10	1	1	0	1	1	1
Honduras	11	14	Boy	1	1	1	1	1	1	0	0	0	0	0	0	0	5	1	1	0	1	1	1	1	0	0	1	1	1	9	1	1	1	1	1	1	1	1	0	1	1	1	11	1	1	0	1	1	1
Honduras	17	13	Girl	0	1	1	0	0	0	0	1	1	0	0	0	0	4	0	0	1	1	1	0	1	1	1	0	0	0	6	1	1	1	1	1	1	1	1	1	0	1	1	11	1	1	1	1	1	1
Honduras	15	12	Girl	0	1	1	1	0	0	0	1	0	0	0	1	1	6	1	1	1	1	1	1	1	0	0	0	1	0	8	1	1	1	1	1	1	0	0	0	0	0	1	7	1	1	1	0	1	1
Honduras	18	13	Boy	1	1	1	1	0	0	0	1	1	0	1	0	0	6	1	0	1	1	0	1	0	1	0	0	1	1	7	1	1	0	0	1	1	1	1	1	1	1	1	10	1	1	1	1	1	1
Honduras	15.5	8	Girl	0	1	1	1	0	0	0	0	0	0	0	0	0	3	1	1	1	0	0	1	0	1	0	0	1	0	6	1	1	1	0	0	1	0	1	1	0	1	1	8	1	1	1	1	0	0
Honduras	12	12	Girl	0	0	1	1	0	1	1	1	1	1	1	0	0	8	1	1	1	1	1	1	1	0	1	0	1	1	10	1	1	1	1	1	1	1	0	1	1	1	1	11	0	1	1	1	1	1
Honduras	17	12	Boy	1	1	0	1	1	0	0	0	1	0	0	0	1	5	1	1	0	0	0	1	0	0	0	0	1	0	4	1	1	0	0	0	1	1	0	1	0	0	1	6	1	0	1	0	0	1
Honduras	14	13	Girl	0	1	1	1	0	1	1	0	1	1	1	1	1	10	1	0	1	1	1	0	1	1	1	0	1	1	9	1	1	1	0	1	1	1	1	1	0	0	1	9	1	1	1	1	1	1
Honduras	12.5	14	Girl	0	1	1	0	0	0	0	1	1	1	0	0	0	5	1	0	1	0	0	0	1	0	1	1	0	1	6	1	0	0	0	0	1	1	0	1	1	1	1	7	1	1	0	0	0	0
Honduras	17	13	Girl	0	1	1	1	1	0	1	1	1	0	1	1	1	10	0	1	1	1	1	0	1	0	0	1	1	1	8	1	1	0	1	1	0	0	1	0	0	0	1	6	0	1	0	1	1	1
Honduras	17	8	Girl	0	1	0	0	1	1	0	0	0	1	0	0	1	5	0	1	0	0	0	1	0	1	0	1	1	0	5	1	1	0	1	1	0	1	1	1	1	1	1	10	1	1	1	0	1	1
Honduras	13	8	Boy	1	1	1	1	0	0	0	1	1	0	0	0	1	6	1	1	1	0	1	0	1	1	1	0	0	1	8	1	0	1	1	0	0	1	1	1	1	0	1	8	1	1	1	1	0	1
Honduras	12	15	Boy	1	1	1	1	1	0	1	1	0	0	0	0	0	6	1	1	1	1	0	0	1	0	1	1	0	0	7	1	1	1	1	1	1	0	0	0	1	1	0	8	1	1	1	1	1	0
Honduras	17	14	Girl	0	1	0	1	0	1	1	1	1	1	1	1	1	10	0	1	1	1	1	1	1	1	1	0	1	1	10	1	0	1	1	1	1	1	0	1	1	1	1	10	1	0	1	1	1	1
Honduras	17	14	Girl	0	1	1	1	0	1	0	0	0	1	1	0	1	7	1	0	0	1	1	0	0	0	1	1	0	1	6	1	1	0	1	1	1	0	1	1	1	0	1	9	1	1	0	1	1	1
Honduras	17	11	Girl	0	1	0	1	1	1	0	0	0	0	0	1	1	6	0	0	0	0	0	1	0	1	1	0	0	0	3	1	0	0	1	1	1	0	1	1	0	1	1	8	1	1	1	1	0	1
Honduras	12	11	Boy	1	1	1	1	1	1	0	0	0	1	0	0	0	6	0	0	1	1	1	1	1	0	0	0	1	1	7	1	1	1	1	1	1	1	0	0	0	1	0	8	1	1	1	1	1	1
Honduras	18	7	Girl	0	1	0	0	0	1	1	0	0	0	1	0	1	5	0	0	0	1	0	0	1	0	1	1	0	1	5	0	1	0	0	0	0	0	0	0	0	1	0	2	0	1	1	0	1	1
Honduras	12	9	Girl	0	1	0	0	1	0	0	0	0	1	1	0	1	5	0	1	0	1	1	1	1	0	0	1	1	1	8	1	1	0	1	1	1	1	0	1	1	1	1	10	1	1	0	1	1	1
Honduras	15	15	Boy	1	1	0	0	1	0	1	0	0	0	1	1	1	6	1	1	0	0	1	1	1	0	1	1	0	1	8	1	0	1	0	0	1	0	1	1	1	1	1	8	1	1	1	1	0	1
Honduras	2	16	Girl	0	0	1	1	0	0	0	0	0	1	0	1	1	5	0	1	1	1	1	1	0	0	0	1	1	1	8	1	1	1	1	1	1	1	1	1	1	1	1	12	1	1	1	1	1	1
Honduras	12.5	9	Boy	1	1	1	0	0	0	1	0	1	0	0	0	0	4	1	1	1	0	1	1	0	1	0	0	0	1	7	0	0	1	0	0	1	0	0	0	1	1	1	5	1	1	0	1	0	1
Honduras	14.5	8	Boy	1	1	1	1	1	0	1	1	0	1	0	0	1	8	1	1	1	0	1	0	0	1	0	1	1	1	8	1	1	0	1	1	1	1	1	1	0	0	0	8	1	1	1	0	1	1
Honduras	12	15	Girl	0	1	1	0	0	1	1	0	0	1	1	0	1	7	1	1	0	1	1	1	1	1	1	1	1	0	10	1	1	1	1	1	1	1	1	1	1	1	1	12	1	1	0	1	1	1
Honduras	17	10	Girl	0	1	1	0	1	1	0	0	0	0	1	1	1	7	0	0	0	1	1	0	1	0	0	0	1	1	5	1	0	0	0	1	0	1	1	1	1	0	1	7	1	0	0	0	1	1
Honduras	12	11	Girl	0	1	1	0	0	0	0	0	0	0	0	1	1	4	0	0	0	1	1	0	0	1	1	0	1	1	6	1	1	0	0	0	1	0	1	1	1	1	1	8	1	0	0	0	0	1
Honduras	12	8	Girl	0	1	0	0	0	1	0	1	0	1	0	0	0	4	0	1	0	0	0	0	1	1	0	0	1	1	5	0	1	0	1	0	1	1	0	0	1	1	1	7	1	1	0	1	1	1
Honduras	9	12	Girl	0	0	0	0	0	1	0	0	0	1	0	1	1	4	1	0	1	1	0	0	0	0	0	0	1	1	5	0	0	0	0	1	1	0	0	1	1	0	1	5	1	0	0	1	1	0
Honduras	18	8	Girl	0	1	1	1	0	0	0	1	0	0	0	1	0	5	1	1	0	1	1	1	1	1	0	1	1	1	10	1	1	1	1	1	1	1	1	0	1	0	1	10	1	1	1	1	0	1
Honduras	12	12	Boy	1	1	1	1	0	0	0	0	0	0	1	1	1	6	1	1	1	1	1	0	1	1	0	1	0	1	9	1	1	1	1	1	1	1	0	1	1	0	1	10	1	1	1	1	1	1
Honduras	12.5	14	Girl	0	1	1	0	0	0	0	0	0	1	1	0	0	4	1	1	1	0	0	1	1	1	1	1	0	0	8	1	1	0	1	1	0	1	0	1	1	1	1	9	1	0	0	1	1	1
Honduras	13	11	Boy	1	1	1	1	1	1	0	0	0	0	0	0	0	5	1	1	1	1	1	1	1	1	0	0	0	1	9	0	1	1	1	1	1	1	1	1	1	1	1	11	1	1	1	1	1	1
Honduras	12	14	Girl	0	1	1	0	1	1	0	0	1	0	0	0	1	6	1	1	0	1	1	0	1	1	1	0	0	0	7	1	1	1	1	1	0	1	0	0	1	1	1	9	1	1	0	1	1	1
Honduras	18	15	Girl	0	1	1	0	0	0	0	1	0	1	0	0	1	5	1	1	1	1	0	0	0	1	1	1	1	1	9	1	1	0	1	1	0	1	1	1	1	1	0	9	1	1	1	1	1	1
Honduras	18	14	Girl	0	1	1	1	0	1	1	0	0	0	1	0	1	7	0	0	1	0	0	0	1	0	1	0	1	1	5	1	1	1	1	1	1	1	1	1	0	1	1	11	1	1	0	0	1	1
Honduras	8	14	Boy	1	1	1	1	0	0	0	0	0	0	0	0	1	4	1	0	0	1	1	0	1	0	0	0	1	0	5	1	1	1	0	1	1	0	1	0	0	0	1	7	1	1	1	0	1	1
Honduras	12	14	Girl	0	1	1	1	0	1	1	0	0	0	1	0	1	7	0	0	0	1	0	0	1	1	0	0	1	0	4	1	1	1	0	1	1	1	0	1	0	0	1	8	1	1	0	1	1	1
Honduras	13	14	Boy	1	1	1	0	0	1	1	0	0	0	1	1	1	7	1	1	1	1	1	1	1	0	1	0	0	0	8	1	1	1	1	1	1	1	1	1	1	1	1	12	1	1	1	1	1	0
Honduras	12	10	Boy	1	1	1	0	0	0	0	1	1	1	1	0	1	7	1	1	0	1	1	0	0	1	1	1	1	1	9	1	1	0	1	1	1	1	0	1	1	1	1	10	1	1	0	1	1	1
Honduras	12	11	Girl	0	1	0	0	1	0	0	0	0	1	0	0	0	3	1	1	0	1	0	0	0	0	0	1	0	1	5	1	1	0	0	1	0	0	0	0	1	1	1	6	1	1	0	0	1	0
Honduras	12	9	Boy	1	0	0	0	1	0	0	0	0	0	0	1	0	2	1	1	1	1	0	0	0	0	0	0	1	1	6	1	1	0	0	1	1	0	0	0	0	1	1	6	1	1	1	1	1	1
Honduras	17	11	Boy	1	1	1	1	0	0	0	1	1	1	0	1	1	8	1	1	0	1	1	0	1	0	1	1	1	1	9	1	1	1	1	1	1	1	1	1	1	1	1	12	1	1	1	1	1	1
Honduras	12	10	Boy	1	1	1	0	1	1	0	1	1	0	1	1	1	9	0	0	1	0	0	1	0	0	1	0	0	0	3	1	1	1	1	0	1	1	1	1	1	1	1	11	1	1	1	1	0	1
Honduras	15	16	Boy	1	1	1	1	0	0	0	0	0	1	1	0	1	6	1	1	1	1	0	0	1	0	1	1	1	1	9	1	1	1	1	1	1	1	1	0	1	1	1	11	1	1	1	1	1	1
Honduras	12.5	15	Girl	0	1	1	0	1	1	0	1	0	0	0	0	1	6	1	1	1	1	0	1	1	0	1	1	0	1	9	1	1	1	1	0	1	1	0	1	1	1	1	10	1	1	1	1	1	1
Honduras	12	15	Girl	0	1	0	0	1	1	0	0	0	0	1	1	0	5	1	1	1	1	0	0	0	0	1	1	1	0	7	1	1	1	1	1	1	0	0	1	1	1	0	9	1	0	1	1	1	1
Honduras	17	14	Boy	1	1	1	0	1	1	0	0	1	0	0	0	0	5	1	1	1	1	0	1	1	1	0	1	1	1	10	1	1	0	0	1	1	1	1	1	1	0	1	9	1	1	1	1	0	1
Honduras	12	6	Girl	0	0	0	0	0	0	0	0	0	1	0	0	0	1	0	0	0	1	0	0	1	0	0	0	0	0	2	0	0	0	0	0	0	0	0	0	1	0	1	2	1	1	0	0	0	0
Honduras	7	6	Girl	0	0	1	0	0	0	0	0	0	1	0	0	0	2	0	1	0	0	0	1	0	0	0	1	1	0	4	1	0	1	0	0	1	0	0	1	0	0	1	5	0	1	1	1	0	1
Honduras	12	6	Boy	1	0	0	0	1	0	0	0	0	0	0	0	1	2	0	1	0	1	0	1	0	0	1	1	0	0	5	1	1	0	1	1	0	1	0	1	1	1	0	8	0	1	0	1	0	1
Honduras	15	6	Boy	1	0	0	0	0	0	0	0	1	1	0	0	1	3	1	1	0	1	1	0	1	1	0	1	1	0	8	1	1	1	1	0	0	1	1	0	0	0	1	7	0	1	0	1	0	1
Honduras	6	6	Boy	1	1	0	1	0	0	0	0	1	1	0	0	1	5	1	1	1	0	0	0	0	1	1	0	0	0	5	1	1	1	0	0	0	1	1	1	1	0	0	7	1	1	1	1	0	1
Honduras	13	7	Boy	1	0	0	0	0	0	0	0	0	0	0	1	1	2	0	0	0	0	1	1	1	0	0	0	1	1	5	0	0	0	0	0	0	1	0	0	0	0	1	2	0	0	0	0	0	1
Honduras	4	7	Boy	1	0	1	0	0	0	0	0	1	0	0	1	0	3	1	1	0	1	0	0	0	1	0	0	0	1	5	0	0	1	1	0	0	0	0	1	1	1	1	6	0	1	0	0	1	0
Honduras	17	6	Boy	1	1	0	1	0	1	0	0	0	1	1	0	1	6	0	0	1	1	1	1	0	1	1	1	1	1	9	1	0	1	1	1	1	0	0	1	1	1	1	9	1	0	0	1	1	1
Honduras	13	7	Girl	0	1	0	0	0	0	0	0	1	0	1	0	0	3	1	1	1	0	0	0	0	0	1	1	0	1	6	0	0	0	1	0	1	0	0	1	0	0	1	4	1	0	0	0	1	0
Honduras	13	7	Girl	0	0	1	0	1	1	1	1	1	1	0	0	1	8	1	1	1	1	1	1	1	1	1	0	0	1	10	1	1	1	1	1	1	1	1	0	1	1	1	11	1	1	1	1	1	1
Honduras	6	10	Boy	1	1	1	0	0	0	0	0	0	1	1	1	0	5	1	0	1	0	1	1	0	0	0	0	0	1	5	0	0	0	1	0	1	0	1	0	0	1	0	4	1	1	1	0	1	0
Honduras	6	14	Boy	1	1	1	0	0	0	1	0	0	0	1	0	1	5	1	0	1	0	0	0	0	0	0	0	1	0	3	0	0	0	1	0	0	1	0	0	0	1	0	3	0	1	0	0	0	1
Honduras	12	9	Boy	1	1	1	0	1	0	0	1	0	0	0	1	0	5	1	1	0	1	1	1	0	0	1	1	1	1	9	1	1	1	1	0	0	1	0	1	1	1	1	9	1	1	1	0	1	1
Honduras	12	10	Girl	0	1	1	1	0	0	0	0	0	1	1	0	0	5	1	0	1	1	1	0	0	1	0	0	1	1	7	1	1	1	1	1	1	0	1	1	1	0	1	10	1	1	1	0	1	1
Honduras	12	10	Boy	1	1	0	0	1	0	1	1	0	1	0	0	0	5	1	1	1	1	0	0	1	1	0	1	0	0	7	1	1	1	1	1	0	1	1	1	1	1	0	10	1	1	1	1	1	1
Honduras	12	10	Boy	1	1	0	1	1	0	0	1	0	0	1	1	1	7	1	1	1	1	0	1	1	1	0	0	0	1	8	1	1	0	1	0	1	1	1	1	1	1	1	10	1	1	0	1	0	1
Honduras	14	10	Girl	0	1	0	0	1	0	0	1	0	0	0	1	0	4	0	1	1	0	0	0	0	0	1	1	1	1	6	1	0	0	0	1	1	1	1	1	0	1	1	8	1	0	1	0	1	1
Honduras	17	10	Boy	1	1	1	1	0	0	0	1	1	0	0	0	1	6	1	0	1	1	1	1	1	1	1	1	1	1	11	1	1	1	0	0	1	1	1	1	1	1	1	10	1	1	1	0	0	1
Honduras	14	11	Girl	0	1	1	0	0	0	1	1	0	1	1	1	1	8	1	1	1	0	0	0	1	0	1	1	0	1	7	1	1	1	1	0	0	1	0	1	1	0	1	8	1	1	0	1	1	1
Honduras	12.5	10	Girl	0	0	1	0	1	0	1	1	0	0	0	0	0	4	1	0	1	1	0	0	0	1	0	1	1	1	7	1	0	0	1	1	1	1	1	0	1	0	1	8	1	0	1	1	1	1
Honduras	6	11	Girl	0	1	1	0	0	0	1	0	0	1	1	0	1	6	0	0	0	1	1	0	0	1	0	0	1	0	4	1	1	0	1	1	1	1	1	1	0	0	0	8	1	1	0	1	1	1
Honduras	6	11	Girl	0	1	1	1	1	0	0	0	1	1	0	0	0	6	1	1	1	0	1	1	0	0	0	1	0	0	6	1	1	1	0	1	1	1	1	0	0	1	1	9	1	1	1	1	1	1
Honduras	12.5	15	Girl	0	1	1	0	1	1	1	0	0	0	0	0	1	6	1	1	1	1	1	1	0	1	1	1	1	1	11	1	1	1	1	1	1	1	1	1	1	0	1	11	1	1	1	1	1	1
Honduras	11.5	15	Boy	1	1	1	1	0	1	0	0	0	1	1	0	0	6	0	1	1	1	1	1	1	1	0	1	1	0	9	1	1	1	1	0	1	1	0	1	0	1	1	9	1	1	1	1	1	0
Honduras	9	16	Girl	0	1	0	0	1	0	0	0	0	1	0	0	0	3	1	0	1	1	1	0	1	0	1	1	0	1	8	1	0	1	0	1	1	1	1	1	0	0	0	7	1	0	0	0	0	1
Honduras	7	16	Girl	0	1	1	1	0	0	1	0	0	0	1	0	1	6	0	0	0	1	0	0	0	0	1	0	1	1	4	1	0	0	0	1	1	1	1	1	1	1	1	9	0	1	0	1	1	1
Honduras	17	12	Girl	0	1	1	1	1	0	0	0	0	0	0	0	0	4	1	1	1	1	1	1	0	0	1	0	0	0	7	1	1	1	1	1	1	1	0	1	1	1	1	11	1	1	1	0	1	1
Honduras	7.5	12	Boy	1	0	0	0	0	0	0	0	0	1	1	0	1	3	1	1	0	0	0	1	0	0	0	1	1	1	6	0	0	1	1	1	0	0	0	0	0	0	0	3	1	1	0	0	1	1
Honduras	12	11	Boy	1	1	0	1	0	1	1	0	1	0	1	0	0	6	1	1	1	0	1	1	0	1	0	1	1	1	9	1	1	1	0	1	1	0	0	1	1	1	1	9	1	1	1	0	1	1
Honduras	13	12	Girl	0	1	1	1	0	0	0	0	0	1	1	0	0	5	1	1	1	1	1	1	0	1	1	0	0	0	8	0	1	1	1	1	1	1	1	0	0	0	1	8	1	1	1	1	1	1
Honduras	12	12	Girl	0	1	1	1	1	0	1	1	1	0	0	1	0	8	0	0	0	0	1	0	0	0	1	1	0	1	4	1	1	1	1	1	1	1	1	1	1	1	1	12	1	1	1	1	1	1
Honduras	13	12	Girl	0	0	0	0	0	1	0	1	1	1	1	1	1	7	1	0	0	0	0	1	1	1	1	1	0	1	7	0	0	1	1	1	1	1	0	0	0	1	1	7	1	1	1	1	0	0
Honduras	9	13	Girl	0	1	1	1	1	1	0	0	0	0	1	1	1	8	0	1	0	1	1	1	1	1	0	1	1	1	9	1	1	1	0	1	1	1	1	0	1	1	1	10	1	1	1	1	1	1
Honduras	2	13	Girl	0	1	1	1	1	0	0	0	0	0	1	0	1	6	1	1	1	1	1	0	1	0	0	0	0	1	7	1	1	1	0	1	1	0	1	0	1	0	1	8	1	1	1	1	1	1
Honduras	6	13	Girl	0	1	1	0	1	1	0	0	0	0	1	0	1	6	0	0	1	0	0	1	1	1	1	0	0	1	6	1	1	1	0	0	0	0	0	0	0	1	1	5	1	1	1	1	0	0
Honduras	8.5	13	Boy	1	1	1	1	1	1	1	1	0	0	0	0	0	7	1	0	1	1	1	1	1	1	0	1	1	1	10	1	1	1	1	0	1	1	1	0	1	1	1	10	1	1	1	1	1	1
Honduras	14.5	13	Girl	0	1	0	1	1	1	0	1	0	1	0	1	1	8	0	1	1	1	1	0	1	0	1	0	1	1	8	1	1	1	1	1	0	1	1	1	0	1	1	10	0	1	1	1	1	0
Honduras	9	13	Girl	0	0	0	1	0	1	1	0	0	1	1	0	1	6	1	1	1	0	0	1	1	1	0	1	0	1	8	1	1	1	1	1	1	1	1	0	0	1	1	10	1	1	1	1	1	1
Honduras	14	15	Girl	0	1	1	0	0	0	0	1	1	1	1	0	0	6	1	1	1	1	1	0	1	1	1	0	0	1	9	1	1	1	0	0	1	1	0	0	1	1	0	7	1	1	1	0	1	1
Honduras	12	14	Girl	0	1	1	0	1	0	1	0	0	0	0	0	1	5	1	1	1	1	1	1	0	0	0	1	1	1	9	1	1	1	0	1	1	1	0	1	1	1	0	9	1	1	1	1	1	1
Honduras	12	14	Boy	1	1	1	1	1	1	1	1	0	0	1	1	1	10	1	1	1	1	1	1	1	1	1	1	0	1	11	1	1	0	1	1	1	1	1	1	1	1	1	11	1	1	0	0	1	1
Honduras	12	14	Boy	1	1	1	1	0	1	0	1	0	0	0	0	1	6	1	1	1	0	1	1	1	1	0	1	1	1	10	1	0	1	0	0	1	1	1	1	1	1	1	9	1	0	1	0	1	1
Honduras	6	14	Girl	0	1	0	0	0	0	0	0	0	1	1	1	1	5	1	1	1	1	1	0	1	0	1	1	1	1	10	1	1	1	1	1	1	0	0	1	1	1	1	10	1	1	1	1	1	1
Honduras	17	14	Girl	0	1	1	0	1	0	1	1	0	1	1	1	0	8	1	1	0	1	1	1	1	1	1	1	1	0	10	1	1	1	1	1	1	1	0	1	1	1	1	11	1	1	1	1	1	1
Honduras	17	14	Girl	0	1	1	0	0	0	1	0	0	0	1	1	1	6	1	1	1	0	0	1	0	0	0	1	1	1	7	1	1	0	1	1	1	0	1	0	1	1	1	9	1	1	0	1	1	1
Honduras	12	16	Girl	0	1	1	1	0	0	1	0	0	1	1	1	1	8	1	1	1	1	1	1	1	1	0	0	1	1	10	1	1	1	1	1	1	1	1	1	1	1	1	12	1	1	1	1	1	1
Honduras	9.5	14	Girl	0	1	1	1	1	0	0	1	0	1	0	0	1	7	1	0	1	1	0	1	1	1	1	1	0	1	9	1	1	1	0	0	1	0	1	1	1	0	1	8	0	1	1	1	0	0
Honduras	6	13	Boy	1	1	1	0	0	0	1	1	0	0	0	1	0	5	1	1	1	1	1	1	1	0	1	0	1	0	9	1	1	1	1	1	1	1	1	1	1	1	1	12	1	1	1	1	1	1
Honduras	11	13	Girl	0	1	0	0	1	1	0	0	1	0	0	0	1	5	0	1	1	1	0	0	1	1	0	1	1	1	8	1	1	1	1	1	0	1	0	1	1	0	1	9	1	1	1	1	0	1
Honduras	12.5	17	Boy	1	0	1	1	0	0	1	1	1	0	1	1	1	8	0	1	0	1	0	0	1	1	1	1	0	1	7	1	0	1	1	0	0	1	1	0	1	1	1	8	1	1	0	1	1	1
Honduras	13	15	Boy	1	1	1	0	1	1	1	0	0	1	1	0	1	8	1	1	1	1	1	1	0	0	0	0	1	1	8	1	0	1	1	1	1	1	0	1	1	1	1	10	1	1	1	1	1	1
Honduras	10	16	Boy	1	1	1	0	0	1	1	0	1	0	1	0	0	6	1	1	1	1	0	0	1	0	1	0	1	1	8	1	1	0	1	0	0	1	1	1	1	1	1	9	1	1	1	1	1	1
Honduras	13	15	Boy	1	1	1	1	0	0	0	0	0	0	0	1	1	5	0	0	1	1	1	1	0	0	1	0	0	1	6	1	1	1	0	1	1	1	1	0	1	0	1	9	1	1	1	0	0	1
Honduras	12	15	Boy	1	1	0	1	1	0	1	0	0	0	0	0	0	4	0	0	0	1	1	1	0	0	0	1	0	1	5	0	1	1	1	1	0	1	1	1	1	1	1	10	0	0	0	0	0	1
Honduras	12	17	Girl	0	1	1	1	1	1	1	1	1	1	0	0	1	10	1	1	1	1	1	0	1	1	0	1	1	1	10	1	1	1	1	1	1	1	1	0	1	1	1	11	1	1	1	1	1	1
Honduras	13	13	Boy	1	1	0	1	0	0	1	0	1	0	0	1	1	6	1	0	1	0	0	0	1	1	0	0	1	1	6	1	1	0	0	1	1	1	1	0	0	1	1	8	1	1	1	0	1	1
Honduras	15	17	Boy	1	1	0	1	1	1	0	0	0	0	0	1	1	6	1	1	1	1	1	1	1	1	0	1	1	1	11	1	1	1	0	1	1	1	1	1	1	1	1	11	1	1	1	1	1	1
Honduras	17	14	Girl	0	1	0	0	0	0	0	0	0	1	0	0	0	2	0	1	0	1	0	0	0	0	0	1	1	1	5	0	1	1	0	0	0	1	0	0	1	0	0	4	1	1	1	1	0	1
Honduras	12	13	Girl	0	1	1	0	1	0	0	1	1	0	1	0	1	7	0	0	1	0	0	1	0	0	1	0	0	0	3	0	1	0	0	1	1	0	1	0	0	1	0	5	1	1	0	1	1	1
Honduras	17	15	Girl	0	1	1	0	1	1	0	0	0	0	1	1	1	7	1	1	1	1	1	1	0	0	0	1	1	1	9	1	0	0	1	0	1	0	0	1	1	1	1	7	1	1	1	1	1	1
Honduras	14	16	Girl	0	1	1	1	1	1	0	0	1	0	1	1	0	8	1	1	1	1	1	1	1	1	0	0	0	0	8	1	1	1	1	0	1	1	1	1	0	0	0	8	1	1	0	1	1	1
Honduras	17	16	Girl	0	1	0	1	0	0	1	0	0	1	0	0	0	4	1	1	0	0	1	1	1	0	1	1	1	1	9	1	1	0	1	1	0	1	1	1	0	1	0	8	1	1	0	0	1	1
Honduras	14.5	16	Girl	0	1	1	0	0	0	0	0	0	0	1	1	0	4	0	1	1	1	0	1	0	0	0	1	1	0	6	1	0	1	0	0	1	1	0	0	0	1	1	6	0	1	0	1	1	1
Honduras	17	15	Girl	0	1	1	0	0	1	0	1	0	0	1	1	0	6	1	1	1	1	0	0	0	1	1	1	1	1	9	1	1	1	1	1	1	1	1	1	0	1	1	11	1	1	1	1	1	0
Honduras	13	15	Boy	1	1	0	1	0	1	0	0	0	1	1	1	1	7	0	1	0	1	0	1	0	0	1	0	1	0	5	1	1	1	0	1	1	1	1	0	1	1	1	10	1	1	1	1	1	1
Honduras	6	16	Girl	0	1	1	0	1	0	1	0	0	1	0	0	1	6	1	1	1	1	1	1	1	0	1	1	1	1	11	0	0	1	1	1	1	1	0	0	1	1	1	8	1	1	0	1	1	1
Honduras	13	14	Boy	1	0	1	0	0	1	0	1	0	0	0	0	1	4	1	1	0	0	1	0	1	0	0	0	1	1	6	1	1	1	0	1	0	1	0	0	0	1	1	7	1	1	1	0	1	0
Honduras	9	11	Boy	1	1	0	1	1	1	1	1	0	0	1	1	0	8	1	1	0	0	1	0	0	0	0	1	1	1	6	0	1	1	0	1	1	1	1	0	0	1	1	8	0	1	1	0	1	0
Honduras	12	9	Girl	0	1	1	1	1	0	0	0	0	0	0	0	0	4	1	1	1	1	0	1	0	0	0	0	0	0	5	1	1	0	0	1	1	0	0	0	0	0	0	4	1	1	0	1	1	1
Honduras	12	9	Girl	0	1	1	0	0	0	0	0	1	0	0	1	0	4	0	0	1	0	1	0	0	0	0	1	1	1	5	0	0	0	1	0	1	1	0	0	0	0	0	3	1	1	0	1	1	0
Honduras	4	9	Girl	0	1	1	0	0	0	0	1	1	0	0	0	0	4	0	0	1	0	1	1	0	0	0	1	1	0	5	0	0	0	0	0	0	0	0	0	0	1	1	2	1	1	0	1	1	0
Honduras	13.5	10	Girl	0	1	0	0	1	1	0	1	0	0	0	0	1	5	0	1	0	0	1	1	1	1	0	0	0	0	5	1	1	1	1	1	1	1	1	0	0	1	1	10	1	0	0	0	1	0
Honduras	17	9	Girl	0	1	1	0	0	0	1	0	0	0	1	0	1	5	1	0	1	1	1	1	0	1	0	1	1	1	9	1	1	1	0	0	1	0	0	1	1	1	1	8	1	1	0	1	1	1
Honduras	17	10	Boy	1	1	1	1	1	1	1	0	0	0	0	0	0	6	1	1	0	1	1	1	0	1	1	1	0	0	8	1	0	1	1	0	1	0	1	0	1	1	1	8	1	1	1	1	0	1
Honduras	12	10	Boy	1	1	0	1	0	0	0	0	0	0	1	1	0	4	0	1	0	1	1	0	1	0	0	0	0	0	4	1	1	0	1	1	0	1	0	1	0	1	1	8	1	1	1	1	1	0
Honduras	6	10	Girl	0	1	0	1	0	0	1	1	0	0	1	0	1	6	0	1	0	1	0	0	0	0	0	0	1	0	3	1	1	0	1	1	0	0	1	0	0	1	1	7	1	1	1	1	0	1
Honduras	12	10	Boy	1	1	1	0	0	1	0	1	0	0	1	1	0	6	0	0	1	0	0	1	1	1	1	0	1	0	6	1	1	0	1	1	0	1	1	0	1	1	1	9	1	1	0	1	0	1
Honduras	12	10	Girl	0	1	0	0	0	1	0	0	0	1	1	1	0	5	0	1	1	0	0	0	1	0	0	0	1	1	5	0	0	0	1	0	1	1	1	0	0	1	0	5	1	1	0	0	1	0
Honduras	6	9	Girl	0	1	1	0	0	1	1	0	0	0	1	1	0	6	0	1	0	1	0	1	0	0	0	0	1	1	5	1	1	0	1	0	1	0	0	0	0	1	1	6	1	1	0	0	0	0
Honduras	14	9	Girl	0	0	0	0	0	1	1	1	0	0	1	1	1	6	0	1	0	1	1	0	0	0	1	1	1	1	7	1	1	1	1	0	1	1	1	0	1	1	1	10	0	1	1	1	1	0
Honduras	14.5	9	Girl	0	1	1	1	0	0	0	0	0	0	0	0	0	3	0	0	0	0	1	1	1	0	1	0	0	0	4	1	0	0	1	0	0	0	0	0	0	0	1	3	1	1	1	0	1	1
Honduras	4	10	Boy	1	1	1	0	0	0	0	0	0	1	0	0	0	3	0	0	0	1	1	0	0	0	0	0	1	1	4	0	0	0	0	0	1	0	1	0	1	0	0	3	1	1	0	1	1	0
Honduras	17	9	Girl	0	1	1	0	0	0	1	0	1	0	0	0	0	4	1	1	1	0	0	0	1	0	0	0	1	1	6	1	1	0	1	1	0	1	1	1	1	1	1	10	1	1	0	1	0	1
Honduras	14	9	Boy	1	1	1	1	0	1	0	0	0	0	0	0	1	5	1	1	1	1	1	1	0	0	0	0	0	1	7	1	1	1	1	1	1	1	0	1	0	0	1	9	1	1	1	1	1	1
Honduras	13	9	Girl	0	0	0	0	0	0	1	0	0	0	1	1	1	4	1	0	0	0	0	1	1	0	0	1	1	1	6	1	0	0	1	0	1	1	0	1	1	1	1	8	1	1	1	1	0	1
Honduras	12.5	6	Girl	0	1	1	1	1	1	0	1	0	0	1	0	1	8	0	1	0	1	1	1	0	1	1	1	0	1	8	0	1	0	0	1	1	1	0	1	1	0	1	7	0	1	0	1	1	1
Honduras	6	8	Girl	0	0	0	0	1	0	0	0	0	1	1	1	0	4	0	1	0	0	0	0	1	0	0	1	1	1	5	1	0	1	0	1	1	1	0	0	0	0	1	6	1	1	0	1	0	1
Honduras	9	6	Girl	0	0	1	1	1	0	0	0	0	0	1	1	1	6	0	1	1	0	0	0	0	0	1	0	1	1	5	1	0	1	1	0	1	1	0	0	1	1	1	8	1	1	1	1	1	1
Honduras	6	11	Girl	0	1	0	0	1	1	0	1	0	0	0	1	1	6	1	0	0	1	1	0	0	0	0	1	1	1	6	1	0	0	1	0	0	1	0	0	1	1	1	6	1	0	0	0	1	1
Honduras	13	11	Boy	1	1	1	1	1	0	0	0	1	0	0	1	0	6	0	0	1	1	1	1	1	1	1	0	1	0	8	1	1	0	1	0	1	0	1	1	1	1	1	9	1	1	0	1	0	1
Honduras	9	11	Boy	1	1	0	0	0	1	0	1	0	1	1	0	0	5	1	1	1	1	1	0	1	0	1	0	1	1	9	1	1	1	1	1	1	1	0	0	0	1	1	9	1	1	1	1	1	1
Honduras	17	9	Girl	0	1	1	1	0	0	0	1	0	0	0	1	1	6	1	1	1	1	0	1	1	0	0	1	1	1	9	1	1	1	1	1	0	1	1	1	1	1	1	11	1	1	1	1	1	0
Honduras	6	13	Boy	1	1	1	1	0	0	0	0	1	0	1	1	1	7	1	1	1	1	1	0	1	1	0	0	1	1	9	1	1	1	1	0	1	1	1	0	0	0	1	8	1	1	1	1	1	0
Honduras	9	13	Boy	1	1	1	0	0	0	1	0	0	0	0	1	0	4	1	0	1	1	1	0	0	0	0	1	0	0	5	0	1	1	0	1	1	1	1	0	1	1	0	8	0	1	1	0	1	1
Honduras	16	12	Girl	0	1	1	0	1	1	1	0	0	0	0	0	0	5	0	0	1	0	0	0	1	0	0	0	1	1	4	1	1	1	1	1	0	0	1	1	1	1	1	10	1	1	1	1	0	0
Honduras	12	12	Girl	0	1	1	0	0	1	1	0	0	0	0	0	0	4	1	1	0	0	1	0	1	1	0	0	0	1	6	0	1	0	1	1	0	1	1	1	1	1	1	9	1	1	0	1	1	0
Honduras	9	7	Girl	0	0	1	1	1	0	0	1	0	0	0	1	1	6	0	1	1	1	1	0	1	0	0	0	1	1	7	0	1	0	0	1	1	1	1	0	1	1	1	8	0	0	1	1	1	1
Honduras	14	10	Girl	0	1	1	0	1	1	0	0	0	1	1	1	1	8	1	1	0	1	1	1	0	0	1	1	1	1	9	1	1	1	0	1	1	1	1	1	0	1	1	10	1	0	1	1	1	1
Honduras	17	9	Girl	0	1	1	0	1	1	1	1	1	0	1	0	1	9	1	1	1	1	0	1	1	0	1	1	1	0	9	1	1	0	1	1	1	1	0	1	1	1	1	10	1	1	0	1	1	1
Honduras	13	10	Girl	0	1	1	1	1	1	0	0	0	0	0	1	0	6	1	1	1	1	1	0	1	0	1	0	1	0	8	1	1	1	1	1	1	1	0	0	1	1	1	10	1	1	1	0	1	1
Honduras	9.5	10	Girl	0	1	0	0	0	0	0	0	0	0	0	0	0	1	1	1	0	1	0	1	1	0	0	0	0	0	5	1	1	1	1	1	1	0	0	0	0	0	0	6	1	1	1	1	0	0
Honduras	2	12	Girl	0	1	1	1	1	0	0	0	1	0	1	0	0	6	1	0	1	1	1	0	1	0	0	1	1	0	7	1	0	0	0	0	1	1	1	1	0	0	1	6	1	1	0	0	0	1
Honduras	13	12	Girl	0	1	1	0	1	1	1	1	0	1	0	1	1	9	1	1	1	0	0	1	0	1	1	0	0	1	7	1	1	1	0	1	1	0	1	1	1	1	1	10	1	1	0	0	1	1
Honduras	6	15	Girl	0	1	1	0	0	1	0	1	0	1	0	0	0	5	1	1	1	1	0	0	1	1	1	1	0	1	9	1	1	1	1	1	1	0	1	1	1	0	1	10	1	1	0	1	1	1
Honduras	17	10	Boy	1	1	1	0	0	0	1	1	1	0	0	0	0	5	1	1	0	1	1	1	1	1	0	1	1	1	10	1	1	0	1	0	1	0	0	1	1	1	1	8	1	1	0	0	1	1
Honduras	6	11	Girl	0	1	1	0	1	0	0	0	0	0	1	0	1	5	0	1	1	0	1	1	1	1	0	0	0	1	7	0	1	1	0	1	0	0	0	1	1	1	1	7	0	1	1	1	1	0
Honduras	6	12	Girl	0	1	1	1	0	0	1	1	1	0	1	0	0	7	1	1	1	1	1	1	1	1	1	0	0	1	10	1	1	1	1	1	1	1	0	0	0	1	1	9	1	1	0	1	1	1
Honduras	12	9	Girl	0	1	1	0	0	0	1	0	0	0	1	1	0	5	0	0	1	0	1	1	1	1	1	1	1	1	9	1	1	1	1	0	1	1	1	1	0	1	0	9	1	1	0	1	1	0
Honduras	17	12	Boy	1	1	0	1	0	0	0	0	0	0	1	1	1	5	1	0	1	1	1	1	1	1	0	1	1	1	10	1	1	1	1	1	1	1	1	1	1	1	1	12	1	1	1	1	1	1
Honduras	14	17	Girl	0	1	0	1	1	0	0	0	1	1	0	0	0	5	0	1	1	1	0	1	1	0	0	1	0	1	7	1	1	1	1	1	0	1	0	1	1	1	0	9	0	1	1	1	1	1
Honduras	17	17	Boy	1	1	1	1	1	1	0	1	0	0	0	0	0	6	1	1	1	0	1	1	1	1	0	0	1	1	9	1	1	0	1	1	1	1	1	0	1	1	1	10	1	1	0	1	1	0
Honduras	12	17	Boy	1	1	1	1	0	1	1	0	0	0	0	0	1	6	1	1	1	1	1	1	0	0	0	0	0	1	7	1	1	1	1	1	1	1	0	1	1	1	1	11	1	1	1	0	1	1
Honduras	15	8	Boy	1	0	0	0	0	0	0	0	0	0	0	1	1	2	1	1	0	1	0	1	0	0	0	1	1	1	7	1	1	0	1	1	0	1	1	0	1	0	1	8	1	1	1	1	1	0
Honduras	7	8	Girl	0	1	1	0	0	1	0	0	1	1	0	1	0	6	1	0	0	1	1	1	0	1	0	1	1	0	7	1	1	1	1	1	1	1	1	0	1	1	1	11	1	1	0	1	1	1
Honduras	12.5	8	Boy	1	1	1	1	1	1	0	1	0	0	1	1	0	8	1	1	1	0	1	1	1	1	0	1	0	1	9	1	1	1	1	0	1	1	1	0	1	1	1	10	1	1	0	1	1	1
Honduras	8	10	Boy	1	1	1	0	1	0	0	1	0	0	0	1	0	5	0	0	1	0	1	0	0	1	0	1	0	0	4	0	0	0	0	0	1	1	0	1	0	0	0	3	1	0	1	1	0	1
Honduras	17	8	Girl	0	1	1	1	1	0	1	0	1	1	0	1	1	9	1	1	1	1	0	0	1	0	1	1	1	1	9	1	1	0	1	1	0	1	0	1	1	1	1	9	1	1	0	1	1	1
Honduras	12	7	Boy	1	0	0	0	0	1	1	0	0	0	0	0	0	2	1	1	0	0	1	0	0	0	0	0	1	0	4	1	1	1	0	0	0	0	0	0	1	1	1	6	1	1	1	0	1	0
Honduras	9	10	Boy	1	1	1	0	1	0	0	0	0	0	1	1	1	6	0	0	1	1	0	0	0	0	0	1	1	1	5	0	1	0	1	1	1	1	0	1	1	1	1	9	0	1	1	0	1	1
Honduras	13	12	Boy	1	1	1	1	0	0	0	0	0	0	1	0	1	5	1	1	1	1	0	1	0	1	1	0	0	0	7	1	1	1	1	0	0	1	1	1	0	1	1	9	1	1	1	1	1	1
Honduras	6	12	Boy	1	1	0	1	0	1	1	1	1	1	1	0	1	9	1	1	0	1	1	1	1	1	0	1	1	1	10	1	1	1	0	1	1	1	1	0	1	1	1	10	1	1	0	0	1	1
Honduras	9.5	12	Boy	1	1	1	1	0	1	1	0	0	0	0	0	0	5	1	1	1	1	1	1	0	1	0	0	0	0	7	1	1	1	1	1	0	1	1	0	0	0	0	7	1	1	0	1	1	0
Honduras	17	13	Boy	1	1	0	1	0	1	0	1	1	0	1	1	0	7	1	1	1	0	0	1	1	1	1	0	0	1	8	1	1	1	1	1	0	1	1	1	1	0	1	10	1	1	1	1	1	1
Honduras	12	17	Girl	0	1	1	1	0	0	0	0	0	0	1	0	1	5	0	0	0	1	1	1	0	0	1	0	1	1	6	1	0	0	1	1	0	1	1	0	1	1	1	8	1	1	0	0	0	1
Honduras	14.5	17	Girl	0	1	1	1	0	0	1	0	0	0	0	0	0	4	1	0	0	0	1	0	1	0	1	1	0	0	5	1	1	1	0	0	1	1	0	1	1	0	1	8	1	0	1	0	0	1
Honduras	14.5	15	Boy	1	1	1	0	0	1	0	1	1	0	0	0	1	6	1	0	1	1	1	1	1	1	1	0	1	1	10	1	1	1	1	0	1	1	1	1	0	1	1	10	1	1	1	1	0	1
Honduras	12	12	Boy	1	1	1	1	0	0	1	0	0	0	0	0	1	5	1	1	0	1	1	0	0	1	0	1	1	0	7	1	1	1	1	1	1	1	1	1	1	1	1	12	1	1	1	1	1	0
Honduras	17	9	Girl	0	1	1	0	0	1	1	0	1	0	0	0	0	5	0	1	1	1	0	0	0	0	0	1	0	1	5	1	1	1	1	1	1	1	1	1	0	1	1	11	1	1	0	1	1	1
Honduras	13	11	Boy	1	1	1	0	1	1	0	0	0	0	0	1	1	6	0	1	1	1	0	0	1	0	1	0	1	1	7	1	1	1	1	1	1	1	0	1	1	1	1	11	1	1	1	1	1	1
Honduras	13	7	Boy	1	1	1	0	0	0	0	0	0	1	0	1	1	5	0	1	1	0	0	0	1	0	1	1	1	1	7	0	0	1	1	0	1	1	0	1	0	1	1	7	0	1	1	1	0	1
Honduras	19	8	Boy	1	1	1	0	1	0	0	1	0	0	1	1	0	6	1	1	0	1	0	1	0	0	1	1	1	0	7	1	0	0	0	0	1	1	0	0	0	1	1	5	1	1	0	1	1	1
Honduras	13	10	Boy	1	1	0	1	0	0	1	0	0	1	0	0	1	5	0	1	0	0	1	0	1	1	0	1	1	1	7	1	1	0	1	1	1	0	0	0	1	1	0	7	1	1	1	1	0	1
Honduras	12.5	8	Boy	1	0	0	0	1	1	0	0	0	0	1	1	1	5	1	1	0	1	0	1	0	0	0	0	0	0	4	0	1	0	0	0	0	1	1	1	1	0	0	5	1	1	0	0	0	0
Honduras	14	9	Boy	1	0	0	0	1	1	0	0	0	0	0	1	1	4	0	0	0	1	0	1	1	0	1	1	1	1	7	1	1	0	1	0	0	0	1	1	1	1	0	7	0	1	0	0	1	1
Honduras	14.5	9	Girl	0	1	1	0	0	1	1	0	1	0	1	1	1	8	1	1	0	1	0	1	1	1	0	1	1	0	8	1	1	0	1	0	1	1	1	1	1	1	1	10	1	1	1	1	0	1
Honduras	12	7	Boy	1	0	0	0	0	1	1	0	0	0	1	0	0	3	1	0	0	0	1	1	1	0	1	1	0	0	6	1	0	1	0	1	1	1	1	0	0	1	1	8	1	1	1	0	1	1
Honduras	14.5	7	Girl	0	1	0	1	0	0	1	0	0	0	0	0	0	3	1	0	1	1	0	1	1	1	0	1	1	1	9	1	1	1	0	0	1	0	1	1	1	0	1	8	1	0	1	1	0	1
Honduras	12	14	Boy	1	1	1	1	1	0	0	1	0	1	1	0	1	8	1	1	1	0	1	0	1	1	1	0	0	1	8	1	0	1	1	1	1	0	0	0	1	1	1	8	1	1	0	1	1	1
Honduras	19	17	Girl	0	1	1	0	1	1	1	0	0	0	0	0	1	6	1	0	0	1	1	1	0	1	1	1	0	0	7	1	1	1	1	1	1	0	1	1	1	0	0	9	1	1	1	1	1	0
Honduras	17	17	Girl	0	1	1	1	1	0	0	0	1	1	0	0	1	7	1	1	1	1	1	1	1	1	1	1	0	1	11	1	0	1	0	1	1	1	1	1	1	1	1	10	1	0	1	1	1	1
Honduras	12	10	Boy	1	0	0	0	0	1	0	0	0	0	1	1	1	4	0	1	1	1	0	0	1	0	0	0	1	0	5	1	0	0	0	0	1	0	1	0	1	0	0	4	1	0	0	0	0	1
Honduras	19	7	Girl	0	0	0	0	0	0	1	0	0	0	1	1	1	4	0	1	1	0	0	0	1	0	0	1	1	1	6	1	0	1	1	1	0	0	0	0	1	1	1	7	0	1	1	1	0	0
Honduras	19	11	Boy	1	1	0	0	0	1	0	1	0	0	0	0	1	4	0	0	0	0	0	1	1	0	0	0	1	1	4	1	0	0	0	0	1	1	0	1	0	1	1	6	1	1	1	0	0	0
Honduras	6	9	Boy	1	1	0	1	0	1	0	0	0	0	1	0	0	4	1	1	1	0	1	0	1	0	0	0	1	1	7	1	1	0	0	1	0	1	1	1	0	1	1	8	1	1	1	0	1	1
Honduras	17	7	Boy	1	1	0	0	0	1	1	1	1	0	0	1	1	7	1	0	1	1	1	0	1	1	0	1	1	1	9	1	1	0	1	1	0	1	1	1	1	0	1	9	1	0	1	1	1	0
Honduras	17	17	Boy	1	1	0	1	1	1	1	0	0	0	1	1	1	8	1	0	1	0	1	1	1	1	0	0	1	1	8	1	1	0	1	0	1	1	1	0	0	1	1	8	1	1	0	0	1	1
Honduras	12	14	Boy	1	1	1	1	0	0	1	0	0	1	1	1	1	8	1	1	1	1	1	1	1	0	1	1	1	0	10	1	0	0	1	1	1	1	1	0	1	1	1	9	1	1	1	0	0	1
Honduras	17	17	Girl	0	1	1	1	0	1	0	0	1	0	1	1	1	8	1	1	1	1	1	1	1	1	1	1	0	1	11	1	1	1	1	1	1	1	1	1	1	1	1	12	1	1	1	1	1	1
Honduras	13	7	Boy	1	0	1	1	1	0	0	0	0	0	0	1	1	5	1	0	0	0	0	0	0	0	1	1	0	0	3	0	0	0	0	1	0	0	1	0	0	0	0	2	0	0	0	0	0	1
Honduras	12	7	Boy	1	1	1	0	0	0	0	0	1	0	0	1	1	5	0	0	0	1	0	0	1	0	1	0	1	1	5	0	0	0	0	0	1	0	0	1	1	0	0	3	0	0	1	0	1	0
Honduras	6	7	Boy	1	0	1	0	1	0	1	0	0	0	1	1	1	6	1	1	0	1	0	0	0	0	0	1	1	1	6	0	0	0	0	0	0	0	0	0	1	1	1	3	1	1	0	0	1	1
Honduras	13	6	Boy	1	0	0	0	0	0	0	0	1	0	0	0	1	2	1	1	1	0	0	0	1	0	0	0	0	1	5	1	1	1	1	1	0	1	1	1	1	0	1	10	1	1	1	1	1	0
Honduras	12	6	Boy	1	0	0	0	0	0	0	0	1	0	0	0	1	2	0	0	0	0	0	0	0	0	0	1	1	1	3	0	0	0	0	0	0	0	1	0	1	1	0	3	0	0	0	0	0	0
Honduras	10.5	9	Boy	1	1	0	0	0	1	0	1	0	1	1	0	1	6	1	0	1	0	1	1	1	1	0	0	1	1	8	0	1	1	0	1	1	1	1	0	1	1	1	9	0	1	1	1	1	1
Honduras	12	9	Boy	1	1	0	0	0	1	0	0	0	1	1	0	1	5	1	1	1	0	1	0	1	1	1	1	1	0	9	1	1	0	0	1	1	1	1	1	1	1	1	10	0	0	1	1	1	1
Honduras	6	7	Boy	1	1	1	1	0	1	0	0	0	1	0	0	1	6	1	1	1	1	1	1	0	1	1	0	0	1	9	1	1	1	1	1	1	0	0	1	0	1	0	8	1	0	1	1	1	1
Honduras	11	7	Boy	1	1	1	0	0	0	0	0	0	1	0	0	0	3	0	1	0	1	0	1	0	1	1	1	0	1	7	0	1	0	1	0	1	1	1	1	1	0	1	8	1	1	0	1	0	1
Honduras	13	6	Boy	1	0	1	0	0	1	1	0	0	0	0	1	0	4	1	1	1	0	1	1	0	0	0	0	0	1	6	1	1	1	1	0	1	0	0	0	0	1	1	7	0	0	1	1	1	1
Honduras	19	12	Girl	0	1	1	1	1	1	1	1	0	0	1	1	1	10	1	1	1	1	1	1	1	1	1	0	0	1	10	1	1	1	1	1	1	1	1	1	1	1	1	12	1	1	1	1	1	1
Honduras	19	7	Boy	1	1	1	0	0	0	0	0	0	0	0	1	0	3	1	1	0	0	0	0	0	0	0	0	1	0	3	1	1	1	0	1	1	0	0	0	0	1	1	7	1	1	1	0	1	1
Honduras	6	14	Boy	1	1	1	0	0	1	1	1	0	0	0	0	0	5	0	0	0	1	1	0	0	1	1	1	1	0	6	0	1	1	1	1	0	0	0	1	1	1	0	7	1	1	1	0	1	0
Honduras	12	11	Boy	1	1	0	0	0	0	0	0	0	1	1	0	0	3	0	1	0	0	0	0	1	1	0	0	1	1	5	1	1	1	1	0	1	1	1	1	0	1	1	10	0	0	1	1	0	1
Honduras	17	17	Boy	1	1	1	1	0	1	0	1	0	0	0	0	1	6	1	0	1	1	1	0	1	1	0	0	1	0	7	1	0	1	1	0	1	1	0	1	1	1	1	9	0	1	1	1	0	1
Honduras	12	16	Girl	0	1	1	1	0	1	1	1	0	0	1	0	0	7	0	1	1	1	0	1	0	1	1	1	1	1	9	1	1	1	0	0	1	1	0	1	1	1	1	9	1	1	1	1	1	1
Honduras	17	16	Girl	0	1	1	1	1	0	0	1	1	1	0	0	0	7	0	1	1	1	0	1	1	1	1	1	1	1	10	1	1	1	1	1	1	0	1	1	1	1	1	11	1	1	0	1	1	1
Honduras	15.5	17	Boy	1	1	1	0	1	1	1	0	0	0	1	1	1	8	1	1	1	1	0	1	1	1	1	1	0	1	10	1	1	1	0	0	1	0	0	0	1	0	1	6	1	0	1	0	0	1
Honduras	17	15	Girl	0	1	1	0	0	1	1	0	0	0	0	0	0	4	1	1	0	0	1	1	1	0	1	0	0	1	7	1	1	1	1	0	1	1	1	1	1	1	1	11	1	1	1	1	1	1
Honduras	11.5	17	Girl	0	1	0	1	1	0	0	0	0	0	1	1	1	6	0	0	0	0	0	0	1	0	1	1	0	0	3	0	0	0	1	1	1	0	0	1	1	1	1	7	1	1	0	1	1	0
Honduras	14	17	Boy	1	1	0	0	0	1	1	0	1	0	0	1	1	6	1	0	0	1	1	1	0	1	1	1	0	1	8	1	1	1	1	1	0	1	1	1	1	1	1	11	1	1	1	1	0	1
Honduras	14	17	Girl	0	1	1	1	0	0	0	0	0	0	1	1	1	6	1	0	1	1	1	1	1	0	1	0	1	1	9	1	1	0	0	1	1	1	1	0	0	1	1	8	1	1	1	1	1	0
Honduras	17	16	Boy	1	1	1	1	0	1	1	0	0	0	0	0	1	6	1	1	1	1	1	1	0	0	0	0	1	1	8	1	1	1	1	0	1	1	1	0	0	0	0	7	1	1	1	1	1	1
Ecuador	20	6	Boy	1	1	1	0	0	0	0	0	0	0	0	0	0	2	1	1	0	1	0	1	0	0	0	0	0	1	5	1	1	1	1	0	1	0	0	0	1	0	0	6	1	1	1	1	0	1
Ecuador	12	7	Girl	0	1	1	1	0	0	0	1	0	0	0	0	0	4	1	0	1	1	0	0	1	1	0	1	1	0	7	1	0	1	1	0	1	1	1	1	0	1	0	8	0	0	1	1	1	1
Ecuador	13.5	7	Boy	1	1	1	0	0	1	1	0	0	0	0	0	0	4	1	1	1	0	1	1	0	0	0	0	0	0	5	1	1	1	1	1	1	0	1	0	0	1	0	8	1	1	1	1	1	1
Ecuador	16.5	7	Boy	1	1	0	1	0	0	0	1	0	0	1	1	1	6	1	1	1	1	0	0	1	0	0	1	1	1	8	1	1	1	1	0	0	1	1	0	1	1	1	9	1	1	0	0	1	0
Ecuador	12	7	Girl	0	0	1	1	1	0	0	0	0	0	0	0	1	4	0	1	1	1	0	0	0	0	0	0	1	1	5	0	1	1	1	1	0	0	1	1	0	1	0	7	1	1	0	1	1	1
Ecuador	18	10	Girl	0	1	1	1	1	0	0	0	0	1	1	0	1	7	1	1	1	1	1	1	1	0	1	1	1	1	11	1	1	1	1	1	1	1	1	0	1	1	0	10	1	1	1	1	1	1
Ecuador	17	6	Girl	0	1	0	1	1	0	0	0	0	0	1	0	1	5	0	1	0	1	0	1	0	0	1	1	1	1	7	0	1	1	1	1	0	1	1	1	1	1	1	10	1	0	1	0	0	1
Ecuador	14.5	9	Boy	1	0	0	0	1	0	0	0	0	0	0	0	1	2	1	1	0	1	1	0	0	0	0	1	0	1	6	1	1	1	0	1	0	0	1	1	1	1	1	9	0	0	0	0	1	1
Ecuador	8	15	Girl	0	1	1	1	0	0	1	1	0	0	1	1	0	7	1	1	0	1	1	1	1	1	0	1	1	1	10	0	0	1	0	0	0	0	0	1	0	0	0	2	1	1	1	0	1	1
Ecuador	2	16	Boy	1	1	0	1	0	0	1	0	0	0	1	1	0	5	0	1	0	1	1	1	0	1	0	0	1	1	7	1	1	1	1	0	0	1	1	1	1	1	0	9	0	1	1	1	1	1
Ecuador	6	17	Boy	1	1	0	0	1	1	0	0	0	0	1	0	1	5	0	0	1	1	0	1	1	1	1	0	1	0	7	1	1	1	1	0	1	0	1	0	0	1	1	8	0	0	0	1	1	1
Ecuador	17	10	Boy	1	1	1	0	1	1	0	0	0	0	1	1	1	7	0	1	1	1	1	0	0	1	0	0	1	1	7	1	1	1	1	1	0	1	1	1	1	1	1	11	1	1	1	1	1	0
Ecuador	15	13	Girl	0	1	1	0	1	1	0	0	1	0	1	0	1	7	1	1	1	1	1	0	0	1	0	0	1	0	7	1	1	1	1	1	1	1	1	0	0	1	1	10	1	1	1	1	1	1
Ecuador	17	11	Girl	0	1	1	0	1	1	1	0	0	1	0	0	1	7	1	1	1	1	1	1	1	1	1	1	0	1	11	1	1	1	1	1	1	1	1	1	1	0	1	11	1	1	1	1	1	1
Ecuador	14.5	13	Girl	0	0	0	0	0	1	1	1	0	1	0	0	0	4	0	1	0	0	1	0	0	1	1	1	1	1	7	1	1	1	0	1	0	1	0	1	1	1	1	9	1	1	1	1	0	1
Ecuador	10.5	6	Boy	1	0	0	0	0	0	0	0	0	0	0	0	0	0	0	0	1	0	0	0	0	1	0	1	0	0	3	1	1	1	1	0	1	1	1	0	1	1	0	9	1	1	1	1	1	0
Ecuador	11.5	7	Girl	0	1	0	1	0	0	1	1	1	0	1	0	1	7	1	1	1	1	1	1	0	0	0	1	0	1	8	1	1	1	1	1	1	0	0	0	1	0	1	8	1	1	0	1	1	1
Ecuador	0	9	Girl	0	1	1	0	1	1	1	0	1	0	0	0	1	7	1	1	0	1	1	1	1	1	0	1	0	1	9	1	1	1	1	0	1	1	1	1	1	1	1	11	1	1	1	0	1	1
Ecuador	15.5	17	Girl	0	1	0	0	1	0	0	0	0	1	1	0	0	4	0	1	0	1	1	1	1	1	1	1	0	0	8	1	0	1	1	1	1	0	1	1	1	1	1	10	1	1	0	1	1	1
Ecuador	15	15	Boy	1	1	1	1	0	0	0	0	0	0	1	0	1	5	1	0	0	1	1	0	0	1	1	1	1	1	8	1	1	0	1	1	1	0	1	1	1	0	0	8	1	1	1	0	0	1
Ecuador	15	17	Boy	1	0	0	0	0	1	0	0	0	0	1	0	0	2	0	0	0	1	1	0	0	0	0	0	0	0	2	0	0	0	0	1	0	0	0	0	0	0	0	1	0	0	0	0	1	0
Ecuador	17	17	Boy	1	1	1	0	0	1	1	0	0	0	0	1	1	6	1	1	0	1	1	1	0	1	0	1	0	1	8	1	1	1	1	1	1	0	1	0	1	1	1	10	1	1	0	1	1	1
Ecuador	9.5	10	Boy	1	1	1	1	0	0	0	1	1	0	1	0	0	6	1	1	1	1	1	1	1	1	1	1	0	1	11	1	1	1	1	1	1	0	0	1	1	1	1	10	1	1	1	1	1	1
Ecuador	7	12	Boy	1	1	1	1	1	0	0	1	1	1	0	0	1	8	0	0	0	0	1	1	0	0	0	0	1	1	4	1	1	1	1	1	1	0	1	1	0	1	1	10	1	0	1	1	1	1
Ecuador	12	13	Girl	0	1	1	0	0	1	1	0	0	0	1	1	1	7	1	1	0	0	0	1	1	1	1	1	1	1	9	1	0	1	0	0	1	0	0	1	0	1	1	6	1	1	1	0	0	1
Ecuador	12	11	Girl	0	1	0	0	1	1	0	0	0	1	1	0	1	6	1	1	1	0	1	1	1	0	1	1	0	0	8	1	1	1	0	0	0	1	1	1	1	0	1	8	1	0	0	1	0	0
Ecuador	17	14	Boy	1	1	1	1	0	1	0	1	0	0	1	1	1	8	1	1	1	1	1	0	1	1	1	1	1	0	10	1	1	1	1	1	1	1	1	1	0	1	1	11	1	1	1	1	1	1
Ecuador	10	10	Girl	0	1	1	1	0	0	1	1	0	0	1	1	1	8	1	1	0	1	0	1	1	0	0	1	1	1	8	1	1	1	1	0	1	1	0	0	1	1	0	8	1	1	0	1	0	1
Ecuador	12	8	Girl	0	1	0	1	0	0	0	0	0	1	0	0	1	4	1	1	0	1	1	0	1	0	0	1	1	0	7	0	0	0	0	0	1	0	0	0	1	0	0	2	1	1	0	1	1	1
Ecuador	18	8	Boy	1	1	1	1	1	0	0	0	1	0	0	0	0	5	1	1	0	0	1	0	0	1	0	1	0	1	6	1	1	0	0	1	1	0	0	1	0	1	1	7	1	1	0	0	0	1
Ecuador	17	6	Girl	0	1	1	0	1	1	0	1	1	0	0	0	1	7	1	1	0	1	1	0	1	0	0	0	1	1	7	1	1	0	1	0	1	1	0	0	0	0	1	6	1	1	1	1	1	1
Ecuador	18	7	Boy	1	1	0	0	1	1	0	1	1	0	1	0	1	7	1	0	1	1	0	1	1	1	0	1	1	1	9	1	1	1	0	1	1	1	0	1	0	1	1	9	1	1	1	1	1	1
Ecuador	6	7	Boy	1	1	0	0	0	0	0	1	0	1	1	1	1	6	0	0	0	0	0	0	0	0	0	1	1	1	3	0	1	0	0	0	0	0	1	0	1	1	1	5	0	0	1	0	0	0
Ecuador	12	12	Girl	0	1	1	1	0	0	1	1	0	0	0	0	0	5	1	1	0	1	1	0	0	1	0	1	1	1	8	1	1	1	1	1	0	1	1	0	1	1	1	10	1	1	1	1	1	0
Ecuador	11	9	Girl	0	0	0	0	1	1	1	0	0	0	0	1	1	5	1	0	1	0	0	0	0	0	0	0	1	1	4	1	1	1	1	1	0	0	0	0	1	1	0	7	0	1	1	0	1	1
Ecuador	9.5	12	Boy	1	1	1	1	1	0	0	0	0	1	0	0	0	5	1	1	1	1	0	1	0	1	1	0	0	1	8	1	1	0	1	0	1	1	1	1	0	1	0	8	1	0	1	1	0	0
Ecuador	14	10	Boy	1	1	1	0	1	1	1	0	0	1	1	0	1	8	0	0	0	0	1	1	1	1	0	0	1	0	5	1	1	1	1	0	0	1	1	0	1	1	1	9	1	1	1	1	1	1
Ecuador	12	9	Boy	1	0	0	0	1	0	0	1	0	1	1	1	1	6	1	1	1	0	0	1	1	0	1	1	1	1	9	1	1	1	1	1	0	1	0	1	0	1	1	9	1	1	1	0	1	1
Ecuador	10	17	Girl	0	0	1	1	0	0	1	0	1	1	1	1	1	8	0	1	1	1	0	1	0	1	1	1	1	1	9	1	0	1	1	1	0	1	1	1	1	1	1	10	1	1	1	1	1	1
Ecuador	15.5	15	Boy	1	1	1	1	1	1	0	1	0	1	0	0	1	8	1	1	1	0	0	1	1	1	1	1	0	1	9	1	1	1	1	0	1	1	1	0	1	1	1	10	0	1	1	1	0	1
Ecuador	12	7	Girl	0	1	1	0	1	1	0	1	0	1	0	1	1	8	1	1	1	0	0	1	0	1	1	1	1	1	9	1	1	0	1	1	0	0	1	1	1	0	1	8	1	0	0	0	1	1
Ecuador	12	17	Boy	1	1	1	1	1	0	1	1	0	0	0	0	0	6	1	1	1	1	1	1	1	0	0	0	1	1	9	1	0	1	1	1	1	1	0	1	0	1	1	9	1	1	0	1	1	1
Ecuador	13	10	Girl	0	1	1	1	1	0	0	1	1	1	0	0	0	7	1	1	1	1	1	0	1	1	1	1	0	0	9	0	1	0	1	1	1	1	1	1	1	1	1	10	0	1	1	1	1	1
Ecuador	12	13	Boy	1	1	1	1	0	1	1	0	0	0	1	0	1	7	1	1	1	1	1	1	1	1	1	0	0	1	10	1	1	1	1	1	1	1	1	1	1	0	1	11	1	1	1	1	1	0
Ecuador	16	11	Boy	1	1	1	0	0	1	0	1	0	0	1	1	0	6	1	1	1	1	1	1	0	1	0	1	1	0	9	1	1	1	1	1	1	1	1	0	1	1	1	11	1	1	1	1	1	1
Ecuador	12	11	Girl	0	1	1	1	1	0	0	1	1	0	0	1	1	8	1	1	1	1	1	1	1	1	1	0	1	1	11	0	1	1	1	1	1	1	1	0	0	1	1	9	1	1	1	1	0	0
Ecuador	12	14	Girl	0	1	1	1	1	0	0	1	1	1	0	0	0	7	0	0	0	1	1	0	0	1	1	1	1	1	7	0	0	0	1	0	1	1	1	1	1	1	1	8	1	0	0	0	0	1
Ecuador	12	8	Boy	1	1	0	1	0	1	0	0	0	0	0	0	1	4	1	0	0	0	1	0	0	0	0	1	0	1	4	1	0	1	1	0	1	0	0	1	0	1	1	7	1	1	1	1	1	0
Ecuador	17	13	Girl	0	1	1	1	1	1	0	0	0	0	0	1	1	7	1	1	1	1	0	0	1	0	0	1	1	0	7	1	1	1	1	0	1	1	0	0	1	1	1	9	1	1	1	0	0	1
Ecuador	12.5	16	Girl	0	1	0	1	1	0	0	0	0	0	1	0	0	4	1	1	1	1	1	0	0	0	0	1	0	1	7	1	1	0	1	1	0	1	1	1	0	1	1	9	1	0	0	1	0	1
Ecuador	12	6	Boy	1	1	0	0	0	1	0	1	0	1	1	0	0	5	0	0	0	0	1	0	1	1	1	1	0	1	6	0	1	0	0	1	0	1	1	1	1	1	1	8	1	0	0	0	1	0
Ecuador	20	7	Girl	0	1	0	0	1	0	0	1	0	0	0	1	0	4	0	0	1	0	0	0	1	0	1	1	1	0	5	0	1	0	0	0	0	1	0	0	0	1	1	4	0	1	0	1	0	1
Ecuador	7	14	Boy	1	0	1	0	0	1	1	0	0	1	1	1	1	7	1	0	0	0	1	1	1	1	1	1	1	0	8	1	1	1	1	1	1	1	1	1	0	1	1	11	1	1	0	1	1	1
Ecuador	12	17	Girl	0	1	1	0	1	1	1	0	1	0	0	1	1	8	1	1	1	1	1	1	0	1	0	1	0	1	9	1	1	1	1	1	0	1	1	1	1	1	1	11	1	1	1	0	1	1
Ecuador	18	14	Boy	1	1	1	1	1	0	0	0	0	1	0	0	0	5	1	1	1	1	1	0	0	0	1	1	0	0	7	1	1	1	1	1	0	1	1	1	1	1	0	10	1	1	1	1	1	1
Ecuador	12	14	Girl	0	1	0	1	1	0	0	0	1	0	1	0	1	6	0	1	1	0	1	1	1	0	1	0	1	0	7	1	1	1	1	1	1	1	1	1	0	1	1	11	0	1	1	1	1	1
Ecuador	19	14	Boy	1	1	1	1	1	0	0	0	0	0	0	0	1	5	1	1	1	1	1	1	1	1	0	1	0	1	10	1	1	0	1	1	1	1	1	0	1	0	1	9	0	1	1	1	1	1
Ecuador	11	14	Girl	0	1	1	0	0	1	0	1	0	0	1	0	1	6	1	1	1	0	1	0	1	1	1	1	0	1	9	1	1	1	1	1	1	1	1	1	1	1	1	12	1	1	0	1	1	1
Ecuador	12	17	Girl	0	1	0	1	0	0	1	0	1	1	0	0	1	6	1	1	1	0	0	1	0	0	1	0	0	1	6	1	1	1	0	1	1	0	0	1	1	0	1	8	0	1	1	1	1	0
Ecuador	18	16	Girl	0	1	1	1	0	0	1	0	0	1	0	0	1	6	0	0	1	1	1	1	0	0	1	1	1	1	8	1	0	1	1	0	1	0	0	0	1	1	1	7	0	0	0	1	1	1
Ecuador	16	17	Boy	1	1	1	1	0	0	0	1	1	0	1	0	1	7	1	1	0	1	0	1	1	1	1	1	0	1	9	1	1	1	1	1	1	0	1	0	1	1	1	10	1	1	0	1	1	1
Ecuador	17	15	Boy	1	1	1	1	0	1	1	0	1	0	0	1	1	8	1	1	1	1	1	1	1	1	1	0	1	1	11	1	1	1	0	1	1	1	1	1	1	1	1	11	1	1	1	1	1	1
Ecuador	15.5	17	Girl	0	1	1	0	0	0	0	0	0	0	1	1	1	5	1	1	1	0	0	0	1	1	0	1	0	1	7	1	1	1	0	0	0	1	0	1	1	0	1	7	1	1	1	1	1	1
Ecuador	16	15	Girl	0	1	0	0	1	0	0	0	1	0	1	0	1	5	0	1	1	1	0	1	0	0	1	1	1	1	8	1	1	1	1	0	1	1	1	1	1	1	1	11	0	1	1	1	1	1
Ecuador	11	17	Boy	1	1	1	1	0	0	0	0	0	0	0	0	0	3	1	0	0	1	0	1	0	0	0	1	1	1	6	1	0	0	1	1	1	0	1	1	1	1	1	9	1	1	1	1	1	1
Ecuador	16	12	Girl	0	1	1	1	1	0	1	1	1	1	0	0	0	8	1	1	1	1	1	1	1	1	1	0	0	0	9	1	1	1	1	0	1	1	0	0	1	1	1	9	1	1	1	1	1	1
Ecuador	16	13	Boy	1	1	1	1	0	0	0	0	0	0	1	0	1	5	1	1	0	1	1	0	0	0	1	1	0	0	6	1	1	1	1	1	0	0	0	1	1	1	0	8	1	1	1	1	1	0
Ecuador	12	9	Boy	1	1	1	0	0	0	0	0	1	0	0	0	1	4	1	1	1	1	0	1	0	0	0	1	1	1	8	1	1	1	1	1	1	0	0	1	1	1	1	10	1	1	1	1	1	1
Ecuador	17	12	Girl	0	1	0	1	1	0	1	1	0	1	0	1	1	8	1	0	1	0	1	1	1	1	1	0	1	1	9	1	1	1	0	1	1	1	1	1	1	1	1	11	1	1	1	1	1	1
Ecuador	14.5	14	Girl	0	1	1	1	0	0	0	0	0	1	1	0	0	5	0	1	1	0	0	1	1	0	1	1	1	1	8	1	1	1	1	0	1	1	0	1	1	1	1	10	1	1	1	0	0	1
Ecuador	12	15	Boy	1	1	0	1	0	0	0	0	0	1	0	0	0	3	1	1	1	0	0	0	0	0	1	1	0	0	5	0	0	0	0	0	1	1	0	1	1	1	0	5	1	0	1	1	0	0
Ecuador	10	17	Girl	0	1	1	1	1	1	1	0	1	1	1	1	1	11	1	1	1	1	1	1	1	1	1	1	1	1	12	1	1	1	1	1	1	1	1	1	1	1	1	12	1	1	1	1	1	1
Ecuador	20	16	Girl	0	1	1	1	1	0	1	0	1	0	0	1	0	7	1	1	0	0	0	1	0	1	1	1	1	1	8	1	1	0	0	0	1	0	1	1	1	1	1	8	1	1	1	1	1	1
Ecuador	12	15	Girl	0	1	1	0	1	1	0	0	0	0	1	1	1	7	1	1	0	0	1	1	1	1	1	1	0	1	9	1	1	0	0	1	0	1	1	1	1	1	1	9	1	1	0	1	1	1
Ecuador	9	8	Boy	1	1	0	0	0	0	0	0	0	0	1	1	1	4	0	0	0	1	1	0	0	0	0	1	1	1	5	1	1	0	0	1	1	0	0	0	1	0	1	6	0	1	0	1	0	1
Ecuador	14.5	8	Girl	0	0	1	1	1	1	0	0	1	0	1	0	1	7	0	1	1	1	1	0	1	1	0	0	1	1	8	0	0	0	0	1	0	0	0	0	1	1	0	3	0	0	0	1	1	0
Ecuador	16.5	9	Boy	1	1	1	1	1	0	1	1	0	0	1	1	1	9	1	1	1	1	1	1	1	1	0	1	1	1	11	1	1	1	1	1	1	0	1	1	1	1	1	11	1	1	1	1	1	1
Ecuador	18	11	Boy	1	1	1	1	1	1	0	0	0	1	1	0	0	7	1	1	1	1	1	1	1	0	1	0	1	1	10	1	0	1	1	1	1	1	1	0	1	1	1	10	0	1	1	1	1	1
Ecuador	17	10	Girl	0	1	0	0	1	1	0	1	0	1	0	1	0	6	0	1	1	0	1	0	1	0	1	1	1	1	8	0	1	0	1	1	0	0	1	1	1	1	1	8	1	1	1	1	1	1
Ecuador	16	11	Girl	0	1	0	1	0	0	0	0	0	1	1	1	1	6	1	0	1	1	1	1	1	1	1	1	1	1	11	0	1	1	1	1	0	1	1	1	1	0	0	8	1	1	1	1	1	1
Ecuador	17.5	12	Girl	0	1	1	1	1	1	0	0	1	0	1	0	0	7	1	1	1	1	1	1	1	1	1	1	0	0	10	1	1	1	1	1	1	1	1	1	1	1	1	12	1	1	1	0	0	1
Ecuador	17	12	Boy	1	1	0	1	1	1	0	0	0	0	0	0	0	4	0	1	0	0	0	1	1	1	0	1	0	0	5	1	1	0	0	1	1	1	1	1	0	1	1	9	1	1	0	0	1	1
Ecuador	12	14	Boy	1	1	1	1	1	0	1	0	0	0	1	0	0	6	1	1	1	0	1	1	0	1	0	1	0	0	7	1	1	1	0	1	1	1	1	1	0	0	1	9	1	1	1	1	1	1
Ecuador	12	13	Girl	0	1	1	1	1	0	0	1	0	0	0	1	0	6	1	1	1	0	1	0	1	0	0	0	1	1	7	1	0	0	0	0	1	1	0	0	1	1	1	6	1	1	1	1	1	1
Ecuador	14	7	Boy	1	0	1	1	0	1	1	0	1	0	0	0	0	5	0	1	1	0	1	1	0	1	0	0	0	1	6	1	1	1	0	1	1	0	1	1	0	1	1	9	1	1	1	0	1	1
Ecuador	17	6	Girl	0	0	1	1	0	0	0	1	0	1	0	0	0	4	0	1	1	1	1	0	1	0	0	0	1	1	7	1	1	0	1	1	0	1	0	0	1	1	1	8	1	0	0	1	1	0
Ecuador	17	7	Girl	0	1	1	1	1	0	1	0	0	0	0	0	1	6	1	1	1	1	1	1	1	0	0	0	1	1	9	1	1	1	0	1	1	1	1	1	0	1	1	10	1	1	1	0	1	1
Ecuador	18	6	Boy	1	1	0	0	0	0	0	0	0	0	0	0	1	2	0	1	0	0	0	0	1	0	0	0	1	0	3	0	0	0	1	1	0	0	0	0	0	0	0	2	0	0	0	0	0	1
Ecuador	16	9	Girl	0	0	0	0	0	0	0	1	1	1	0	0	1	4	1	1	0	0	0	0	1	1	0	1	1	1	7	1	0	0	0	1	1	0	0	0	1	1	1	6	1	1	1	1	0	1
Ecuador	12	7	Girl	0	0	0	1	1	0	0	0	0	1	1	0	0	4	1	0	0	0	0	0	0	0	1	0	1	1	4	0	1	0	0	1	0	1	0	1	0	0	0	4	0	1	0	1	0	0
Ecuador	15	9	Boy	1	1	0	1	0	0	0	0	0	1	1	0	1	5	0	1	1	1	1	0	0	0	1	1	0	1	7	1	0	1	1	1	1	0	1	1	1	0	1	9	1	1	1	0	1	1
Ecuador	17	9	Girl	0	1	0	0	1	0	1	0	0	0	1	0	1	5	1	1	1	1	0	1	1	0	0	0	1	0	7	0	1	1	1	1	1	0	0	1	1	0	0	7	1	1	0	1	1	1
Ecuador	19	8	Boy	1	1	1	0	1	1	0	1	0	0	0	1	1	7	1	1	0	1	1	1	1	1	1	0	1	1	10	0	0	0	1	1	1	1	1	1	1	1	1	9	0	0	1	1	1	1
Ecuador	16	9	Girl	0	1	0	0	1	0	0	0	0	1	0	0	1	4	1	1	1	1	0	1	0	1	1	1	1	0	9	1	1	1	1	1	1	1	1	1	1	1	0	11	1	1	1	1	1	1
Ecuador	16	13	Boy	1	1	0	0	0	0	1	0	0	0	1	1	1	5	1	0	0	0	0	0	0	1	0	1	1	1	5	1	1	1	0	0	0	0	1	1	1	1	1	8	1	1	0	1	1	1
Ecuador	14.5	6	Boy	1	1	1	0	1	0	0	0	0	1	0	0	1	5	1	1	0	1	1	0	0	1	1	0	0	1	7	1	0	0	1	1	0	0	1	1	0	0	1	6	1	1	0	1	0	1
Ecuador	19	11	Girl	0	1	1	1	0	0	1	1	0	0	0	1	1	7	1	1	1	1	0	1	0	0	1	1	1	1	9	1	1	1	0	1	1	0	1	1	1	1	1	10	1	1	1	0	1	1
Ecuador	16	12	Boy	1	1	1	0	1	1	1	1	0	0	0	0	0	6	1	1	1	1	1	1	1	1	0	0	0	1	9	1	1	0	1	1	0	1	1	1	1	1	1	10	1	1	0	1	1	1
Ecuador	12	17	Girl	0	1	1	1	1	1	0	0	0	0	1	1	1	8	1	1	1	1	1	1	1	1	0	1	0	1	10	1	1	1	1	1	1	1	1	1	1	1	1	12	1	1	1	1	1	1
Ecuador	17	15	Girl	0	1	1	1	1	0	1	1	1	0	0	0	0	7	1	1	1	1	1	0	1	1	1	1	0	1	10	1	1	1	1	0	1	1	1	1	0	1	1	10	1	1	1	1	1	1
Ecuador	11.5	15	Boy	1	1	0	0	0	1	1	1	0	1	1	1	1	8	0	0	1	0	0	0	0	0	0	1	1	1	4	1	1	1	0	1	1	1	1	1	1	1	1	11	0	1	1	1	0	1
Ecuador	16.5	17	Girl	0	1	0	0	0	0	0	0	0	0	1	1	1	4	1	1	1	0	1	0	0	1	0	1	1	1	8	1	1	1	1	0	1	0	0	0	1	0	1	7	1	1	1	1	1	1
Ecuador	6	16	Boy	1	1	1	1	1	0	0	0	1	0	0	0	1	6	1	1	1	1	1	0	0	1	0	1	1	1	9	0	1	1	1	1	0	0	1	1	1	1	1	9	1	1	0	0	1	1
Ecuador	13	7	Boy	1	0	0	1	0	1	0	0	0	0	0	1	0	3	1	0	0	0	1	0	0	0	0	0	1	1	4	0	0	1	0	0	0	1	0	0	1	1	1	5	1	0	0	0	1	0
Ecuador	12	8	Girl	0	0	1	1	1	0	0	0	1	0	0	1	0	5	1	0	0	0	1	1	0	0	0	1	0	1	5	1	1	1	1	1	1	1	0	1	0	1	0	9	1	0	1	1	1	1
Ecuador	16	9	Girl	0	1	0	1	0	0	0	0	0	1	0	1	0	4	1	1	1	0	0	1	0	0	1	0	0	0	5	1	1	1	1	0	0	1	0	1	0	1	0	7	1	1	1	0	0	1
Ecuador	18	10	Boy	1	1	1	1	0	0	0	0	1	1	1	0	0	6	1	1	1	0	1	0	0	1	1	1	0	0	7	0	0	0	1	0	1	1	0	0	0	1	1	5	1	1	1	0	0	1
Ecuador	13	11	Boy	1	0	0	0	0	0	0	0	0	0	0	1	1	2	1	1	0	1	1	1	0	0	0	0	1	1	7	1	1	1	1	1	1	0	0	1	1	1	1	10	1	1	1	1	1	1
Ecuador	12	13	Boy	1	1	0	1	1	0	0	1	0	0	1	1	0	6	1	1	0	0	1	1	1	1	0	0	0	0	6	0	1	1	1	1	1	1	0	1	1	0	1	9	0	1	1	0	0	1
Ecuador	13	11	Boy	1	1	1	1	1	1	0	0	0	0	0	0	1	6	1	1	1	1	1	1	0	1	1	0	0	0	8	1	1	1	1	1	1	0	1	0	1	1	0	9	1	1	1	1	1	0
Ecuador	6	10	Girl	0	1	1	0	1	0	1	1	0	0	1	0	0	6	1	1	0	1	0	1	0	1	0	1	1	1	8	1	1	1	1	0	1	0	1	1	1	1	1	10	1	1	1	1	1	1
Ecuador	18	11	Boy	1	1	1	1	0	1	0	0	0	1	0	0	1	6	1	1	1	1	1	0	0	0	1	0	0	0	6	1	1	1	1	1	0	1	0	1	0	1	1	9	1	1	1	1	1	0
Ecuador	16	14	Girl	0	1	1	0	0	1	1	0	0	0	1	1	0	6	1	1	1	1	1	0	0	0	1	1	1	0	8	1	1	1	1	1	0	0	1	1	1	1	1	10	1	1	0	1	1	1
Ecuador	16	13	Boy	1	1	1	0	1	1	0	0	0	0	1	1	1	7	1	1	1	1	0	0	0	1	1	1	1	1	9	1	1	1	1	0	1	0	1	0	1	1	1	9	1	1	1	1	1	1
Ecuador	16	13	Boy	1	0	0	0	0	1	1	0	0	0	1	1	1	5	0	0	0	0	1	0	1	0	1	1	0	1	5	1	1	0	0	1	1	0	0	0	0	0	0	4	1	1	0	0	1	0
Ecuador	12	9	Boy	1	1	0	0	1	0	0	0	0	1	0	0	0	3	1	1	0	0	0	0	0	0	0	1	1	0	4	1	1	1	0	1	1	0	0	1	0	1	1	8	1	1	1	1	1	1
Ecuador	16	7	Boy	1	0	0	0	0	0	0	0	0	0	1	1	1	3	0	0	0	1	1	0	1	0	0	0	1	1	5	0	0	1	1	1	0	0	1	0	1	1	1	7	0	1	1	1	1	0
Ecuador	12	11	Boy	1	0	0	0	0	0	0	0	0	1	1	0	1	3	1	0	0	1	0	0	0	0	0	0	0	0	2	1	0	1	0	0	1	0	0	1	1	0	0	5	1	0	1	0	1	1
Ecuador	12	10	Girl	0	1	0	1	1	1	1	0	0	0	1	1	1	8	1	1	1	1	1	0	1	1	0	1	1	1	10	1	1	1	1	1	1	1	1	0	1	1	1	11	1	0	1	1	0	1
Ecuador	7	13	Boy	1	1	0	1	0	0	0	0	1	1	0	0	1	5	1	1	1	1	1	1	0	1	1	1	0	1	10	0	0	0	1	1	1	0	1	1	1	1	1	8	0	1	0	1	1	1
Ecuador	16	14	Girl	0	1	1	1	0	1	0	0	0	0	0	0	1	5	0	1	1	1	1	0	1	1	0	0	0	0	6	1	1	0	1	1	0	1	1	1	1	0	1	9	1	1	1	1	1	1
Ecuador	12	12	Girl	0	1	0	1	1	0	0	0	0	0	1	0	0	4	0	1	0	0	0	0	1	0	0	0	0	0	2	0	0	0	0	0	1	0	1	0	0	1	0	3	1	0	1	1	1	0
Ecuador	14	9	Boy	1	1	0	0	1	1	0	0	1	0	1	0	0	5	1	1	1	0	0	1	1	1	0	1	0	0	7	1	1	1	0	0	1	1	1	0	1	0	0	7	1	1	1	1	1	1
Ecuador	12	11	Girl	0	1	0	1	1	0	1	1	1	0	0	0	1	7	0	1	1	1	1	0	1	1	1	1	1	1	10	0	1	1	1	1	1	1	1	0	1	1	1	10	0	1	1	1	0	1
Ecuador	13	8	Girl	0	0	1	1	0	1	0	1	0	0	0	1	1	6	1	1	1	0	1	0	1	1	0	1	1	0	8	1	1	1	1	1	1	1	1	1	1	1	0	11	1	1	1	1	1	1
Ecuador	13.5	11	Boy	1	1	1	0	0	1	0	0	0	0	0	0	1	4	1	1	1	1	1	0	0	0	0	0	1	1	7	0	0	1	1	1	1	1	1	0	0	1	1	8	1	1	1	0	1	1
Ecuador	13.5	13	Boy	1	1	0	0	0	0	1	1	1	1	1	0	0	6	1	1	1	1	0	1	1	0	1	0	0	0	7	1	0	0	1	1	1	0	1	0	1	1	1	8	0	0	1	1	1	1
Ecuador	12	15	Girl	0	1	1	0	1	0	0	0	0	1	1	0	0	5	1	1	1	1	1	0	0	1	0	1	1	1	9	1	1	1	1	0	0	1	1	1	1	1	1	10	1	1	1	1	0	0
Ecuador	16	7	Girl	0	0	1	0	1	1	0	0	1	0	0	0	1	5	1	1	0	1	0	0	0	1	1	0	0	0	5	0	1	0	1	1	1	1	0	1	1	0	1	8	1	1	1	1	1	1
Ecuador	15	12	Boy	1	1	1	0	0	0	0	0	1	0	0	0	0	3	0	1	0	0	1	1	0	1	0	0	1	1	6	0	0	0	1	1	1	1	1	0	0	1	0	6	1	1	1	1	1	1
Ecuador	12	6	Boy	1	1	1	1	1	0	1	0	0	0	0	0	0	5	1	1	1	1	0	1	0	1	1	1	0	0	8	1	1	1	1	0	1	0	1	1	1	0	0	8	1	1	1	1	0	1
Ecuador	13	10	Boy	1	1	0	0	0	0	0	1	0	0	1	0	1	4	1	0	1	0	0	0	1	0	1	0	1	1	6	1	1	1	1	1	0	1	1	1	0	0	0	8	1	1	1	1	0	0
Ecuador	16	8	Boy	1	1	1	0	1	0	0	0	0	0	1	1	0	5	1	0	1	0	0	0	0	0	0	1	1	1	5	1	1	1	1	1	0	1	1	0	0	0	1	8	0	1	1	1	1	1
Ecuador	16	9	Girl	0	1	0	0	1	0	1	0	0	1	1	1	1	7	1	0	1	1	0	0	0	1	1	1	1	1	8	1	1	0	1	0	0	1	1	0	1	1	1	8	1	1	1	1	1	1
Ecuador	18.5	11	Girl	0	1	1	1	0	0	0	0	1	0	0	0	1	5	1	1	1	1	0	0	1	0	0	0	1	1	7	1	1	1	1	1	0	1	0	1	1	1	1	10	1	1	0	1	0	1
Ecuador	11	15	Boy	1	1	1	1	0	1	1	0	0	0	0	0	0	5	0	0	0	1	0	0	0	0	0	1	1	1	4	1	1	0	0	1	1	1	1	1	1	1	1	10	1	1	1	1	0	1
Ecuador	18	11	Boy	1	1	1	0	0	0	0	0	0	0	0	0	1	3	0	0	0	0	0	0	1	1	1	1	1	1	6	1	0	0	1	1	0	1	1	1	0	0	1	7	1	1	0	1	1	0
Ecuador	16	12	Boy	1	1	1	1	1	0	0	1	0	0	0	1	1	7	1	1	1	1	1	0	1	0	1	0	1	1	9	1	0	1	1	1	1	1	1	1	0	1	0	9	1	1	1	1	1	1
Ecuador	17	9	Girl	0	1	1	1	1	1	0	0	1	0	1	0	0	7	0	0	0	0	1	1	0	0	0	1	1	1	5	0	0	0	0	0	0	1	1	1	1	1	0	5	1	1	1	1	1	0
Ecuador	12	10	Boy	1	1	0	0	0	0	0	1	1	1	1	1	1	7	0	1	1	0	0	0	1	1	1	1	1	1	8	1	1	1	0	0	0	1	1	1	1	1	1	9	1	1	1	0	1	0
Ecuador	14	8	Girl	0	1	1	1	1	0	0	0	1	0	0	0	0	5	1	0	1	1	1	1	1	1	1	0	0	1	9	1	1	1	1	1	1	0	1	1	1	0	1	10	1	1	1	1	1	1
Ecuador	15	16	Girl	0	1	0	1	1	0	0	1	0	0	0	1	1	6	0	1	1	0	1	1	1	1	0	0	1	0	7	1	1	1	0	0	1	0	1	1	0	0	0	6	1	1	1	1	1	1
Ecuador	7	15	Boy	1	0	1	0	0	1	1	0	0	0	0	0	1	4	1	1	0	1	1	1	0	1	0	0	0	1	7	1	1	0	0	1	1	1	1	1	1	0	1	9	0	1	1	1	1	1
Ecuador	7	17	Girl	0	1	1	0	1	0	1	0	0	0	1	0	1	6	1	1	0	1	0	1	1	0	0	0	1	1	7	1	1	0	1	0	0	1	1	0	1	0	1	7	1	1	0	1	0	0
Ecuador	14	8	Boy	1	1	1	1	0	0	0	0	1	0	1	1	0	6	1	1	1	1	0	0	0	1	0	0	1	1	7	1	1	1	1	1	1	0	0	0	1	1	1	9	1	1	1	1	1	1
Ecuador	16	7	Girl	0	0	1	0	1	0	1	0	0	0	1	1	1	6	0	0	0	0	0	0	0	0	0	1	1	1	3	1	1	0	1	0	1	0	0	0	0	1	0	5	1	1	0	1	1	1
Ecuador	18	7	Girl	0	1	0	0	0	1	0	0	1	0	1	0	0	4	0	1	0	0	0	0	0	0	1	0	0	0	2	1	1	1	1	1	0	0	0	1	0	0	0	6	0	0	1	0	0	1
Ecuador	15.5	8	Girl	0	0	0	0	1	0	0	0	1	1	1	0	1	5	1	1	0	1	1	0	1	1	1	0	0	1	8	1	1	0	1	1	0	1	1	1	1	1	0	9	1	1	0	1	1	1
Ecuador	12	7	Boy	1	1	0	1	0	0	0	0	1	1	1	0	1	6	1	0	1	0	1	0	0	1	1	1	1	1	8	1	0	1	0	0	0	0	0	1	1	1	1	6	1	0	1	0	1	0
Ecuador	7	6	Boy	1	0	1	1	0	0	0	0	1	0	0	0	0	3	0	1	0	0	0	0	0	1	0	0	1	0	3	0	0	1	0	0	1	0	1	0	0	1	0	4	0	1	1	0	1	1
Ecuador	12	6	Girl	0	0	1	0	0	0	0	0	1	0	1	0	0	3	1	0	0	0	1	1	0	0	0	0	1	1	5	0	0	0	1	0	1	0	0	1	0	0	1	4	1	0	1	1	1	0
Ecuador	7	9	Boy	1	1	1	1	1	0	0	0	0	0	0	1	0	5	1	1	1	1	1	1	0	1	0	0	1	0	8	0	1	1	1	1	0	0	0	0	1	1	1	7	0	1	1	1	1	1
Ecuador	9	10	Girl	0	1	1	1	1	0	0	0	0	0	0	1	0	5	1	1	0	1	0	1	1	0	0	0	1	1	7	0	1	1	1	1	1	1	1	1	0	1	1	10	0	0	0	1	1	1
Ecuador	12	16	Boy	1	1	1	0	0	0	1	0	0	1	1	1	1	7	1	1	0	1	0	1	0	1	0	1	1	1	8	1	0	1	1	1	1	0	1	0	1	1	1	9	1	1	1	1	1	1
Ecuador	18	10	Girl	0	1	1	1	1	0	0	0	0	0	1	1	0	6	1	1	1	0	1	1	0	1	0	1	0	0	7	1	1	1	1	1	1	0	1	0	1	0	0	8	1	0	1	0	1	0
Ecuador	11	16	Girl	0	1	0	1	0	0	1	1	1	0	0	0	0	5	1	1	0	0	1	0	1	1	1	1	1	0	8	1	1	1	1	1	0	1	1	1	1	0	1	10	1	1	0	1	1	1
Ecuador	12	17	Boy	1	1	0	1	1	0	0	0	0	0	1	0	0	4	1	1	0	0	1	1	0	0	0	0	0	1	5	1	1	0	0	1	0	1	1	1	1	1	0	8	1	1	0	1	0	1
Ecuador	12	15	Girl	0	1	0	0	0	1	1	0	0	0	0	0	1	4	1	1	0	1	1	1	0	0	0	0	1	1	7	0	0	0	0	0	0	1	1	1	1	0	1	5	1	1	1	1	1	0
Ecuador	12	15	Boy	1	1	1	1	0	0	1	1	0	0	0	1	1	7	1	1	1	1	1	1	0	1	1	1	1	1	11	1	1	1	1	1	1	1	1	1	1	1	1	12	1	1	1	0	1	1
Ecuador	16	14	Girl	0	1	1	1	1	0	1	0	0	0	1	1	1	8	1	0	0	1	0	1	1	1	0	1	1	1	8	1	1	1	1	1	1	1	1	0	1	0	1	10	0	0	0	1	1	1
Ecuador	12	14	Boy	1	1	1	0	1	0	1	0	0	0	1	0	1	6	1	1	1	0	1	1	1	0	1	1	1	1	10	1	0	0	1	1	1	1	1	1	0	1	1	9	1	1	0	0	1	1
Ecuador	16	8	Boy	1	1	0	0	0	0	1	0	0	1	0	1	0	4	1	1	0	0	1	1	0	0	0	0	1	0	5	1	1	0	0	1	1	0	0	1	0	0	0	5	1	1	1	1	1	0
Ecuador	16	6	Boy	1	0	0	0	0	0	0	0	0	0	1	0	1	2	1	1	0	0	0	0	0	0	0	1	0	1	4	1	1	0	1	1	1	0	0	1	1	1	0	8	1	1	1	1	1	1
Ecuador	17.5	15	Girl	0	1	0	1	0	1	0	0	0	0	1	1	1	6	0	0	0	0	0	1	1	1	1	0	0	0	4	1	0	1	1	1	1	1	1	1	1	0	1	10	1	1	1	1	1	1
Ecuador	9	15	Boy	1	1	1	1	1	1	1	1	1	0	1	1	0	10	1	1	1	1	1	0	1	1	1	1	1	1	11	1	1	1	1	1	1	1	0	1	1	1	0	10	1	1	1	1	1	1
Ecuador	6	16	Boy	1	1	1	1	1	1	1	1	1	0	1	1	0	10	1	1	1	0	1	1	1	0	1	1	1	1	10	1	1	1	0	1	1	1	1	1	1	1	1	11	1	0	1	1	1	1
Ecuador	21	8	Boy	1	0	0	0	1	1	0	0	0	0	1	1	1	5	1	1	1	1	1	0	0	1	0	1	1	1	9	1	1	0	1	0	1	0	1	0	1	1	1	8	1	1	0	1	1	0
Ecuador	16	10	Girl	0	1	1	1	0	0	1	1	1	1	1	0	1	9	1	1	1	1	1	0	1	1	1	1	1	0	10	1	1	0	1	0	1	1	0	1	1	1	1	9	1	1	1	1	1	1
Ecuador	17	10	Girl	0	1	1	1	0	1	0	0	0	0	0	0	1	5	1	1	1	1	1	0	0	1	0	0	1	0	7	1	1	1	1	1	1	1	1	1	1	0	0	10	1	1	1	1	1	1
Ecuador	16	14	Girl	0	1	1	1	0	0	0	0	0	0	1	1	0	5	1	1	1	1	1	1	1	1	0	1	1	1	11	1	1	1	1	1	1	1	1	1	1	1	1	12	1	1	1	1	1	0
Ecuador	18	14	Girl	0	1	1	0	1	0	0	0	0	0	0	1	1	5	1	1	1	1	1	1	0	1	0	1	0	1	9	1	1	1	0	1	1	1	1	0	1	1	1	10	1	1	1	0	1	1
Ecuador	16	11	Girl	0	1	1	1	1	0	0	0	1	1	1	1	0	8	1	1	1	1	0	0	1	1	1	1	1	1	10	1	1	0	1	1	1	1	1	1	0	1	1	10	1	1	1	1	1	1
Ecuador	13	16	Boy	1	1	1	0	0	0	1	0	0	1	0	1	0	5	0	1	1	0	1	0	0	1	1	1	0	1	7	1	0	0	1	0	1	0	0	1	0	1	1	6	1	0	1	1	1	1
Ecuador	15	13	Girl	0	1	0	0	1	0	0	0	0	0	0	1	1	4	1	1	1	1	0	1	0	1	0	1	1	1	9	1	1	1	0	0	1	1	1	0	0	1	1	8	1	1	1	1	1	1
Ecuador	16	11	Girl	0	0	1	1	1	1	0	0	1	1	1	0	1	8	1	1	0	0	1	0	1	1	0	1	1	1	8	0	1	1	0	1	0	1	0	0	1	1	1	7	1	1	1	1	1	1
Ecuador	16	9	Girl	0	0	1	0	0	0	0	0	1	0	1	1	1	5	0	0	0	0	1	0	0	0	0	1	1	1	4	0	0	1	1	0	1	1	0	0	0	0	0	4	1	1	1	0	0	0
Ecuador	17	12	Boy	1	0	0	0	0	0	0	1	1	1	0	0	1	4	1	1	1	1	1	0	1	0	0	0	0	0	6	1	0	0	0	0	1	0	1	1	1	0	1	6	1	0	0	0	0	0
Ecuador	18	10	Boy	1	1	1	0	1	0	0	0	1	1	1	0	1	7	1	1	0	1	1	1	1	1	1	0	0	0	8	1	1	1	1	0	1	0	0	1	1	1	1	9	1	1	1	1	1	1
Ecuador	12	15	Boy	1	1	0	0	1	0	0	1	1	0	0	0	0	4	1	1	0	0	0	0	1	0	1	1	0	1	6	1	1	1	1	0	0	1	0	1	1	0	1	8	1	1	0	1	0	0
Ecuador	13	15	Girl	0	1	0	1	1	0	1	0	1	0	0	0	0	5	1	1	1	1	0	1	0	1	0	1	1	1	9	1	1	1	1	1	1	0	0	0	1	1	1	9	1	1	1	1	1	1
Ecuador	12	7	Girl	0	0	0	0	1	0	0	1	0	0	0	1	0	3	1	0	1	1	1	0	1	0	0	0	1	1	7	1	0	1	1	1	1	1	0	1	0	1	0	8	1	1	1	1	1	0
Ecuador	17	11	Girl	0	1	1	0	1	1	0	0	0	0	1	0	1	6	1	0	0	1	1	1	0	0	0	1	1	1	7	1	1	0	1	0	1	0	1	1	1	1	1	9	1	1	0	1	0	0
Ecuador	16	12	Boy	1	1	1	1	0	1	1	0	0	0	0	0	1	6	0	0	0	1	0	0	1	0	0	1	1	1	5	1	0	1	0	0	0	1	0	0	1	1	1	6	0	0	0	0	0	0
Ecuador	12	6	Girl	0	0	0	1	1	0	0	1	1	0	0	0	0	4	1	1	1	1	0	1	1	0	0	1	0	0	7	1	1	1	1	1	1	1	1	1	1	1	0	11	1	1	1	1	1	0
Ecuador	15	8	Boy	1	0	0	1	0	0	0	0	0	0	1	0	1	3	0	0	0	0	1	1	0	0	0	0	1	1	4	1	1	0	0	0	0	1	0	0	0	1	1	5	0	1	0	0	0	1
Ecuador	14	12	Boy	1	1	1	0	1	1	0	1	0	0	1	0	1	7	1	1	0	0	1	0	1	1	0	1	1	1	8	1	1	0	0	1	1	1	1	1	1	1	1	10	1	1	1	1	1	1
Ecuador	9	13	Boy	1	1	1	0	1	0	0	0	0	0	0	0	0	3	1	1	1	1	0	0	0	1	1	0	0	0	6	1	1	1	1	1	0	0	1	1	0	1	0	8	1	1	0	1	0	1
Ecuador	7	17	Girl	0	1	1	0	0	0	0	0	0	1	1	0	0	4	1	1	0	1	1	1	0	0	1	1	1	1	9	1	0	0	1	1	1	1	1	1	0	1	1	9	1	0	0	1	1	1
Ecuador	12	11	Boy	1	0	1	0	1	0	1	0	0	0	0	0	0	3	0	1	0	1	0	0	0	0	1	1	1	1	6	0	1	0	1	0	0	0	0	1	1	1	1	6	1	1	0	1	0	1
Ecuador	10	15	Boy	1	1	1	0	0	0	1	0	1	0	0	0	1	5	1	1	1	0	1	1	1	0	0	1	1	0	8	1	0	0	1	1	0	1	0	1	1	1	1	8	1	1	0	0	1	0
Ecuador	12	9	Girl	0	1	0	0	0	0	0	0	0	0	1	0	1	3	0	1	0	1	0	0	0	0	0	1	1	0	4	0	1	1	1	0	1	0	0	0	1	1	1	7	0	1	0	0	0	1
Ecuador	12	8	Girl	0	1	0	0	0	0	1	0	0	0	1	0	0	3	0	0	0	0	1	1	0	0	0	1	1	1	5	0	0	0	1	1	1	0	0	0	0	1	0	4	0	1	0	1	0	1
Ecuador	9	10	Girl	0	0	0	0	0	1	1	1	0	0	1	1	1	6	1	1	0	1	0	0	0	0	1	1	0	0	5	0	0	0	0	0	0	0	1	0	1	0	0	2	1	1	0	1	0	0
Ecuador	16	14	Boy	1	1	0	0	1	0	1	1	0	0	0	0	1	5	1	1	1	0	0	1	1	1	0	1	1	1	9	1	1	1	1	0	0	1	0	1	1	1	1	9	1	1	1	1	0	1
Ecuador	12	7	Girl	0	1	1	0	1	1	1	0	0	0	0	0	1	6	0	0	1	0	0	1	1	1	0	0	0	1	5	0	0	0	0	0	0	0	0	1	1	1	1	4	0	1	1	1	1	1
Ecuador	12	8	Boy	1	1	0	0	0	1	1	0	0	0	1	1	0	5	1	1	0	1	1	1	0	0	0	1	1	1	8	1	1	1	1	0	1	0	0	0	1	1	1	8	0	0	1	1	0	1
Ecuador	17	6	Girl	0	0	0	1	1	0	0	0	1	0	1	0	0	4	0	1	0	0	0	0	1	0	1	0	1	0	4	1	0	0	0	1	0	0	0	0	0	0	1	3	0	0	0	0	1	1
Ecuador	16	13	Girl	0	1	1	0	0	0	0	0	1	1	0	0	0	4	1	0	0	1	1	0	1	1	0	1	1	1	8	1	1	1	1	0	1	1	1	0	0	1	0	8	1	1	1	1	0	1
Ecuador	15	6	Boy	1	0	1	0	1	0	1	0	0	0	1	0	0	4	1	1	0	0	0	0	0	0	0	0	1	0	3	1	0	0	1	0	1	0	0	0	0	1	0	4	1	0	0	1	1	0
Ecuador	12	7	Boy	1	1	0	0	1	1	0	0	0	0	0	0	1	4	0	1	1	0	0	1	0	1	0	0	1	0	5	0	0	0	0	0	0	0	0	1	1	0	0	2	0	1	1	1	0	0
Ecuador	17	11	Girl	0	1	1	0	1	0	1	1	0	1	0	0	0	6	1	1	1	0	1	1	1	0	1	1	1	1	10	1	1	1	0	1	0	1	1	1	1	1	1	10	1	1	1	1	1	0
Ecuador	12	12	Boy	1	1	1	1	1	1	0	0	0	1	0	1	1	8	1	1	1	1	0	0	1	1	0	0	0	0	6	1	0	1	1	1	1	1	0	1	1	1	0	9	0	1	1	1	1	1
Ecuador	15	12	Boy	1	1	1	1	0	1	0	1	0	0	0	0	1	6	1	1	0	1	1	1	1	0	0	0	1	1	8	1	1	0	1	1	1	1	1	1	0	1	1	10	0	1	0	1	1	1
Ecuador	16	12	Boy	1	1	0	0	1	1	0	0	0	0	1	1	1	6	1	1	1	1	1	1	0	1	1	0	1	1	10	1	1	1	1	1	1	0	1	1	1	0	1	10	1	1	1	1	1	1
Ecuador	18	6	Boy	1	0	0	1	0	0	0	0	1	0	1	0	0	3	1	0	0	0	0	0	1	0	0	0	0	0	2	0	0	0	0	0	0	1	1	1	1	0	0	4	0	1	0	0	0	0
Ecuador	14	11	Girl	0	1	1	1	1	0	1	0	0	1	0	0	1	7	1	1	0	0	0	1	1	1	1	1	1	1	9	1	0	0	1	1	0	1	1	0	1	1	1	8	1	1	1	1	1	0
Ecuador	16	12	Girl	0	1	1	0	1	0	0	0	1	0	0	0	1	5	1	1	1	1	1	0	0	1	0	0	0	0	6	1	1	1	1	1	0	1	1	1	0	0	1	9	1	1	1	1	1	0
Ecuador	6	13	Boy	1	1	1	1	0	1	0	1	1	0	0	0	0	6	1	0	1	1	1	1	0	1	1	1	0	1	9	1	1	0	1	1	1	0	1	0	1	1	1	9	1	1	1	1	0	1
Ecuador	9.5	14	Girl	0	1	1	0	0	0	1	0	0	0	1	1	1	6	0	0	1	1	0	0	1	1	0	1	0	0	5	0	1	1	1	1	1	1	1	1	0	0	0	8	1	1	1	0	1	1
Ecuador	14	9	Boy	1	1	0	0	1	1	1	1	0	1	0	1	1	8	1	1	1	1	1	1	1	0	1	1	1	1	11	1	1	0	0	1	1	1	1	0	0	1	1	8	0	1	1	0	1	1
Ecuador	12	16	Girl	0	1	1	0	1	0	0	0	0	0	1	1	1	6	1	1	1	1	1	0	1	0	0	1	1	1	9	1	1	1	0	1	1	1	1	0	0	1	1	9	1	1	1	1	1	1
Ecuador	17	17	Girl	0	1	1	1	0	1	0	0	1	1	1	0	0	7	1	1	1	1	1	1	1	1	0	0	1	1	10	1	1	1	1	1	1	1	1	0	1	0	1	10	1	1	1	1	1	1
Ecuador	12	16	Girl	0	1	1	0	0	1	1	0	0	0	0	0	1	5	0	0	0	0	0	0	0	0	1	1	1	0	3	1	0	0	1	1	1	0	0	1	1	1	1	8	0	1	0	1	1	1
Ecuador	17	16	Girl	0	1	0	0	0	1	1	1	1	0	0	0	1	6	1	1	0	1	1	1	0	1	1	1	0	1	9	1	1	0	1	1	1	0	1	0	1	0	1	8	1	1	0	1	1	1
Ecuador	16	16	Boy	1	1	1	0	1	1	0	1	0	1	1	0	1	8	1	1	0	1	0	1	1	1	0	1	1	1	9	1	1	0	1	0	1	1	1	1	1	1	0	9	1	1	1	1	1	1
Ecuador	12	17	Boy	1	1	1	0	0	1	0	1	0	0	1	0	0	5	1	1	1	0	0	1	1	0	1	1	0	1	8	1	1	0	1	1	0	1	1	1	1	0	1	9	1	1	0	1	1	1
Ecuador	12	15	Girl	0	1	0	0	0	0	0	1	1	0	1	0	0	4	0	1	1	1	1	1	1	1	0	0	1	0	8	1	1	1	0	1	1	0	1	1	1	0	1	9	1	1	0	1	1	1
Ecuador	14	17	Boy	1	1	1	1	1	0	0	1	0	0	0	0	0	5	1	1	1	1	1	1	1	0	1	1	1	0	10	1	1	1	1	1	1	1	1	1	1	1	1	12	1	1	1	1	1	1
Ecuador	10	16	Boy	1	1	0	0	1	1	0	0	0	0	0	0	1	4	1	1	1	1	1	0	0	0	0	1	0	0	6	1	1	0	0	0	1	0	0	0	1	1	1	6	1	1	1	1	0	1
Ecuador	12	14	Boy	1	1	1	0	1	0	0	0	1	0	0	0	0	4	0	0	1	0	1	0	1	1	0	1	1	0	6	1	1	1	0	0	1	1	1	1	1	0	0	8	1	1	1	1	0	1
Ecuador	6	17	Boy	1	1	0	0	1	0	0	0	0	1	1	0	1	5	0	1	1	1	0	1	0	0	1	0	0	0	5	1	1	0	1	1	1	1	1	0	1	0	1	9	1	1	1	1	1	1
Ecuador	12	14	Girl	0	1	1	1	0	1	0	0	1	1	0	0	0	6	1	0	0	1	0	1	1	1	0	1	0	1	7	1	0	1	0	1	0	1	1	0	0	0	1	6	1	1	0	1	1	0
Ecuador	13.5	15	Girl	0	1	1	1	0	1	1	0	0	0	1	0	1	7	1	1	1	0	0	1	1	0	0	0	0	1	6	1	1	1	0	0	1	1	1	1	0	1	1	9	1	1	1	0	0	1
Ecuador	12	16	Girl	0	1	0	0	0	1	0	1	0	0	1	0	1	5	1	1	1	0	0	1	0	1	0	1	1	1	8	1	1	1	1	0	1	0	1	0	1	1	1	9	1	1	1	1	1	0
Ecuador	12	16	Boy	1	1	0	1	0	1	1	0	1	0	0	0	0	5	1	1	0	1	1	1	0	1	0	1	0	1	8	1	1	0	0	1	1	1	1	0	1	1	1	9	0	1	0	1	1	1
Ecuador	16	14	Boy	1	1	1	0	0	1	0	1	0	0	1	0	1	6	1	1	1	0	1	1	1	0	1	1	0	1	9	1	1	1	1	1	1	1	1	1	1	1	1	12	1	1	1	0	1	1
Ecuador	13	16	Boy	1	1	1	1	0	1	0	0	0	1	0	0	1	6	1	1	1	0	1	0	1	1	0	0	0	1	7	0	0	0	1	0	1	0	0	0	1	1	1	5	1	0	0	0	1	1
Ecuador	12	12	Girl	0	1	1	1	1	1	0	0	1	0	1	1	1	9	1	0	1	0	0	1	1	1	1	1	1	0	8	1	1	0	0	1	1	1	0	0	1	1	1	8	1	1	1	1	1	1
Ecuador	12	9	Girl	0	1	1	0	0	1	1	0	0	0	1	0	1	6	1	1	1	1	1	1	0	1	0	1	1	1	10	1	1	1	1	0	1	1	0	1	1	1	1	10	1	1	1	1	0	1
Ecuador	16	13	Girl	0	1	1	0	1	0	0	0	0	0	0	1	1	5	1	1	1	1	0	1	0	0	0	1	1	0	7	1	0	1	1	1	1	1	1	0	1	1	1	10	1	1	0	1	1	1
Ecuador	14	17	Girl	0	1	1	1	1	0	0	0	0	0	1	0	0	5	1	1	1	1	1	0	1	0	0	0	0	1	7	1	1	0	1	1	1	1	1	1	1	1	0	10	0	1	0	1	1	1
Ecuador	17	15	Girl	0	1	1	1	0	0	0	1	0	0	1	1	1	7	0	1	1	1	0	1	1	1	1	1	1	1	10	1	1	1	1	1	1	1	1	1	0	1	0	10	1	1	1	1	1	1
Ecuador	11.5	13	Boy	1	1	1	1	1	0	0	0	1	0	0	0	0	5	0	1	1	0	1	1	0	1	0	0	0	1	6	1	1	1	1	1	1	0	0	0	1	1	1	9	1	1	1	1	0	1
Ecuador	16	9	Boy	1	0	0	1	0	0	0	0	0	1	0	0	1	3	0	0	1	1	1	1	0	1	1	0	0	0	6	1	1	0	1	1	0	0	1	1	0	0	0	6	1	1	0	1	0	0
Ecuador	9	7	Girl	0	1	0	1	1	0	0	0	0	1	1	1	0	6	0	1	1	1	1	1	0	0	1	1	0	1	8	1	0	1	1	1	1	0	1	1	0	1	1	9	0	1	1	1	1	1
Ecuador	14.5	6	Boy	1	1	0	1	1	0	0	0	0	0	1	1	0	5	0	0	0	0	1	1	0	0	0	1	1	1	5	1	1	1	0	0	0	0	1	1	0	1	0	6	0	0	0	0	1	0
Ecuador	12	13	Girl	0	1	1	0	0	0	1	1	1	1	0	1	0	7	0	0	1	1	1	0	0	0	0	0	0	1	4	0	1	0	1	1	1	1	1	0	0	1	1	8	1	1	0	1	1	0
Ecuador	17	14	Boy	1	1	1	0	0	1	0	1	0	0	0	0	0	4	0	0	1	1	0	0	0	1	0	1	1	1	6	0	0	0	0	0	1	1	0	1	1	1	1	6	1	1	1	1	1	1
Ecuador	10	15	Girl	0	1	1	1	0	0	0	0	1	1	1	0	0	6	0	1	0	1	0	1	0	1	0	1	0	0	5	1	1	1	1	0	0	0	1	0	1	0	1	7	1	1	1	1	0	1
Ecuador	12	9	Girl	0	1	1	0	1	0	0	0	0	0	1	0	1	5	1	1	1	1	0	0	0	1	1	0	0	1	7	0	1	1	1	1	1	0	1	1	0	0	1	8	1	1	1	1	1	1
Ecuador	13.5	8	Girl	0	1	1	1	0	1	1	0	0	0	1	0	1	7	1	1	1	1	1	1	1	1	0	1	0	1	10	1	1	1	1	0	1	1	1	0	1	1	1	10	1	1	1	0	1	1
Ecuador	7	16	Girl	0	1	0	0	1	1	0	0	0	1	1	0	0	5	1	1	0	1	1	1	0	1	1	1	0	0	8	1	1	1	1	1	1	1	1	1	1	0	0	10	1	0	1	1	1	1
Ecuador	20	17	Boy	1	0	0	1	1	0	1	0	0	1	1	1	0	6	1	1	1	1	1	1	1	1	1	0	1	1	11	1	1	1	1	1	1	1	0	0	0	1	1	9	0	1	1	1	1	1
Ecuador	14	12	Girl	0	1	0	1	1	0	0	1	0	0	1	1	1	7	1	1	0	1	0	1	1	1	1	0	1	0	8	1	1	1	1	1	0	1	0	0	1	0	1	8	1	1	1	0	1	1
Ecuador	16	13	Girl	0	1	1	0	1	0	0	0	0	0	1	1	0	5	0	0	0	0	1	1	0	1	0	0	0	0	3	0	1	0	1	0	0	0	1	1	1	1	1	7	1	1	0	0	1	0
Ecuador	7	13	Boy	1	0	1	0	0	1	0	0	0	1	0	0	0	3	1	0	0	1	1	1	0	0	0	1	1	0	6	1	0	1	1	1	1	0	0	0	1	1	1	8	1	0	1	1	1	0
Ecuador	12	14	Boy	1	1	1	0	1	1	1	0	0	1	0	0	1	7	0	0	0	1	0	1	1	0	1	0	1	1	6	1	1	0	0	1	1	1	1	1	0	0	0	7	1	1	1	1	0	0
Ecuador	9	14	Boy	1	0	0	1	0	1	0	0	0	0	0	0	0	2	0	0	0	0	0	0	0	0	0	0	0	0	0	0	0	0	0	0	0	0	0	1	0	0	0	1	0	0	0	0	1	0
Ecuador	12	6	Boy	1	0	0	1	0	0	0	0	0	0	1	1	1	4	0	0	0	0	1	1	0	0	0	1	1	0	4	0	0	1	0	0	1	0	0	0	0	1	1	4	0	0	0	1	0	1
Ecuador	17	11	Girl	0	1	1	0	1	0	1	1	0	0	1	0	1	7	1	1	1	0	1	1	0	1	0	1	0	1	8	0	1	1	1	0	1	0	1	0	1	1	1	8	1	1	1	1	0	1
Ecuador	17	11	Boy	1	1	1	0	1	1	0	0	0	0	0	0	0	4	1	0	0	0	1	1	1	1	0	1	1	1	8	1	1	1	0	1	1	1	0	1	1	1	1	10	1	1	1	0	0	1
Ecuador	12	8	Girl	0	1	1	0	0	0	0	1	0	1	0	0	0	4	1	1	1	1	0	0	0	0	1	0	1	1	7	1	1	1	0	1	1	1	0	1	1	1	0	9	1	0	0	1	1	1
Ecuador	6	11	Girl	0	1	1	1	0	1	1	0	0	0	0	0	1	6	1	0	0	1	1	0	0	1	0	0	1	1	6	1	0	0	0	1	1	1	1	0	0	1	1	7	1	1	1	1	1	1
Ecuador	15	7	Girl	0	1	0	0	1	1	0	0	0	0	0	0	1	4	1	0	1	0	0	0	1	0	0	1	0	1	5	0	1	0	0	0	1	0	0	0	0	0	1	3	0	0	0	0	0	0
Ecuador	12	10	Boy	1	1	0	0	1	1	0	0	0	0	0	0	0	3	1	1	1	1	0	1	1	0	0	0	0	1	7	1	1	1	1	0	1	0	1	0	0	1	1	8	1	1	1	0	1	0
Ecuador	12	9	Girl	0	1	0	1	0	1	1	0	1	0	0	0	0	5	1	1	0	0	1	0	1	0	0	0	0	1	5	1	1	1	1	0	0	1	1	1	0	1	1	9	1	1	1	1	0	1
Ecuador	16	8	Boy	1	1	1	0	0	0	1	1	0	0	0	0	0	4	1	1	1	0	0	1	0	0	0	1	1	0	6	1	0	0	0	0	1	0	0	0	0	1	1	4	0	1	0	0	0	1
Ecuador	12	10	Boy	1	1	1	0	0	1	0	0	0	0	1	1	0	5	1	1	1	1	0	0	0	0	0	1	1	1	7	1	1	0	1	0	0	1	1	1	0	1	0	7	1	1	1	1	0	1
Ecuador	11	7	Girl	0	1	0	0	1	0	0	0	0	0	0	1	1	4	1	0	0	1	1	1	0	1	0	0	0	1	6	0	1	0	1	1	1	1	1	0	1	1	1	9	1	1	0	0	1	1
Ecuador	14.5	6	Girl	0	1	1	0	0	0	0	0	0	0	0	0	0	2	0	0	1	1	0	1	0	0	0	1	0	0	4	1	1	1	1	0	0	0	0	0	1	1	1	7	1	1	0	0	0	1
Ecuador	19	9	Boy	1	0	1	1	0	0	0	0	1	1	1	1	0	6	0	1	0	1	0	0	1	1	1	1	0	0	6	0	1	0	0	0	0	0	1	0	0	1	1	4	0	1	0	0	1	0
Ecuador	17.5	9	Girl	0	1	1	0	0	0	0	0	0	0	0	0	0	2	1	1	1	0	1	1	1	0	0	1	1	1	9	0	1	0	1	0	1	1	1	1	1	1	1	9	1	1	0	0	1	1
Ecuador	18	8	Girl	0	0	0	1	0	1	0	0	0	1	1	1	1	6	0	1	0	1	1	1	0	0	1	0	0	0	5	0	1	0	1	1	1	0	1	0	1	1	1	8	1	1	0	1	1	1
Ecuador	17	8	Girl	0	1	0	1	1	1	1	0	0	1	0	0	0	6	1	1	1	1	1	1	1	1	1	0	0	1	10	1	1	1	1	1	1	1	1	0	1	1	0	10	1	1	1	1	1	1
Ecuador	12	11	Girl	0	1	1	0	0	1	0	0	0	0	1	0	1	5	1	1	1	1	1	0	1	0	0	1	0	1	8	1	0	1	0	1	1	1	1	0	1	0	0	7	1	0	1	1	1	0
Ecuador	12	8	Boy	1	1	1	0	0	1	0	0	0	1	1	1	0	6	1	1	0	1	1	0	0	0	1	1	1	1	8	1	1	0	1	1	0	1	1	1	1	1	1	10	1	1	0	1	1	1
Ecuador	12	7	Girl	0	1	1	0	0	1	0	0	0	0	0	0	0	3	1	0	0	0	1	0	0	0	0	1	1	1	5	1	0	0	0	1	0	0	0	0	1	1	0	4	1	0	0	0	1	0
Ecuador	15.5	15	Boy	1	1	1	0	0	1	0	0	1	0	0	1	1	6	1	1	1	1	1	1	0	0	0	0	0	1	7	0	0	0	0	1	1	1	0	0	1	1	1	6	1	1	0	1	0	1
Ecuador	15	10	Boy	1	0	0	0	0	0	0	0	0	1	0	0	0	1	1	1	0	0	1	1	0	1	1	0	0	0	6	0	1	1	0	1	1	0	1	0	0	0	1	6	0	0	0	0	0	0
Ecuador	12	6	Boy	1	0	1	1	0	0	0	0	0	0	1	0	0	3	1	1	1	0	1	0	1	0	0	0	0	0	5	1	1	1	1	1	0	0	1	0	1	0	0	7	1	1	1	0	0	0
Ecuador	0	12	Girl	0	1	1	0	0	0	0	0	0	1	1	0	0	4	0	1	1	1	1	1	1	1	0	0	1	1	9	0	1	1	1	1	1	1	1	1	1	1	1	11	0	1	1	1	1	1
Ecuador	12	14	Boy	1	1	1	0	0	0	0	0	0	0	1	0	1	4	1	0	1	1	0	0	1	0	1	1	1	0	7	1	0	1	0	0	1	1	1	1	1	0	1	8	1	1	1	1	0	1
Ecuador	12	17	Boy	1	1	0	0	1	0	0	1	0	0	1	1	1	6	1	1	0	1	1	0	1	0	0	1	1	1	8	1	1	1	0	1	0	0	1	0	1	1	1	8	1	1	0	1	1	0
Ecuador	12	13	Girl	0	1	1	1	0	0	0	0	1	0	0	0	1	5	1	1	1	1	1	1	1	0	0	0	0	1	8	1	0	0	1	1	1	0	1	1	0	0	1	7	1	0	1	1	1	0
Ecuador	17	12	Boy	1	0	1	0	0	1	0	0	1	1	0	0	0	4	1	0	0	1	1	1	0	0	0	0	0	0	4	0	0	0	0	0	0	0	0	1	1	1	1	4	1	0	0	0	1	1
Ecuador	12	6	Girl	0	0	1	0	0	0	0	0	1	0	1	0	0	3	1	0	0	0	1	1	0	0	0	1	0	1	5	0	0	1	1	0	1	0	1	0	1	1	1	7	1	1	0	0	1	0
Ecuador	12	10	Girl	0	0	0	1	0	0	1	1	1	1	0	0	0	5	1	1	0	1	0	1	1	0	0	1	1	1	8	1	1	1	1	1	0	1	0	1	0	1	1	9	1	1	1	1	0	0
Ecuador	14.5	12	Boy	1	1	0	1	1	0	1	0	0	0	1	0	0	5	0	1	0	0	1	0	1	0	0	0	1	1	5	0	0	1	0	0	0	0	1	0	0	1	0	3	1	1	1	0	0	1
Ecuador	11	14	Girl	0	1	0	0	0	1	1	0	1	0	1	0	0	5	0	1	0	0	0	0	0	1	1	0	1	0	4	1	1	0	1	0	0	1	0	0	0	1	1	6	0	0	1	0	0	1
Ecuador	19	10	Boy	1	1	0	0	0	1	0	0	0	0	1	0	0	3	1	1	0	1	1	0	1	0	0	0	0	0	5	1	1	1	1	1	0	0	0	1	0	0	0	6	0	0	0	0	0	0
Ecuador	16	6	Girl	0	1	1	0	1	1	0	1	0	0	0	0	0	5	1	1	0	0	0	0	1	1	1	0	0	0	5	1	1	1	1	0	1	1	1	1	0	0	0	8	1	1	0	1	0	0
Ecuador	17	12	Girl	0	1	1	0	0	0	1	0	0	0	1	0	0	4	0	1	0	1	0	0	0	1	1	0	0	1	5	1	1	1	0	1	0	0	1	1	1	0	1	8	1	1	1	1	1	1
Ecuador	20.5	11	Girl	0	1	0	1	1	0	0	0	0	1	1	0	1	6	1	1	1	1	1	0	1	1	0	1	0	0	8	1	1	1	1	0	1	0	1	0	1	1	1	9	0	1	1	0	0	1
Ecuador	15.5	9	Boy	1	1	0	1	0	1	0	1	0	0	1	1	0	6	1	1	1	0	0	1	0	1	1	1	0	0	7	1	0	0	0	1	1	0	1	1	1	1	1	8	1	0	1	0	1	1
Ecuador	18	13	Boy	1	0	1	1	1	0	1	0	0	0	1	0	0	5	1	1	1	0	0	1	1	0	0	1	0	0	6	1	1	1	0	1	1	1	1	1	0	1	0	9	1	1	1	1	1	0
Ecuador	18	11	Boy	1	1	0	0	1	0	0	0	1	0	1	1	1	6	1	1	1	1	0	0	0	1	1	1	1	1	9	1	1	1	1	1	0	0	1	0	0	1	1	8	1	1	1	1	0	1
Ecuador	22	11	Girl	0	1	1	1	1	1	0	0	0	0	0	0	0	5	1	1	1	1	1	1	0	1	1	0	0	0	8	1	0	0	1	1	1	1	1	1	1	0	1	9	1	1	1	1	1	1
Ecuador	12	17	Girl	0	1	1	1	1	0	0	0	0	1	0	0	0	5	1	1	1	1	1	1	1	1	1	0	0	0	9	0	1	1	1	1	1	1	1	1	1	1	1	11	1	1	1	1	1	1
Ecuador	12	15	Girl	0	1	1	1	1	0	0	1	0	0	1	0	0	6	1	1	1	1	0	1	1	1	1	1	0	0	9	1	1	1	1	1	1	1	1	1	0	0	1	10	1	1	1	1	1	1
Ecuador	12	12	Girl	0	1	1	1	0	0	0	0	1	1	0	0	0	5	1	1	0	0	1	1	0	1	1	1	0	1	8	1	1	1	1	1	1	1	1	1	1	1	1	12	0	1	0	1	1	1
Ecuador	13.5	9	Girl	0	1	1	1	1	0	1	0	0	0	0	1	0	6	0	1	1	1	1	1	1	0	1	1	1	1	10	1	1	1	1	1	1	1	0	0	1	1	1	10	1	1	1	1	1	0
Ecuador	18	9	Boy	1	1	0	1	1	1	0	0	0	0	0	0	0	4	1	1	1	1	1	0	0	1	0	0	0	1	7	1	1	1	1	1	0	0	1	0	0	1	1	8	1	1	0	1	1	1
Ecuador	15	10	Girl	0	1	1	1	1	0	0	1	1	0	1	0	1	8	0	1	0	1	1	1	1	1	1	1	1	0	9	1	1	1	1	0	1	1	0	0	1	1	1	9	0	1	0	1	1	1
Ecuador	18	11	Boy	1	1	0	1	1	0	1	0	0	0	0	1	1	6	1	0	1	1	1	1	0	1	0	1	1	1	9	1	1	1	1	1	1	0	0	0	0	1	1	8	1	1	1	1	0	1
Ecuador	17	10	Girl	0	1	0	0	0	1	0	0	0	0	1	1	1	5	0	1	1	1	0	0	1	0	1	0	0	1	6	1	1	1	1	1	1	1	1	0	1	1	0	10	1	1	1	1	1	1
Ecuador	14	13	Boy	1	1	1	0	0	1	1	0	0	0	1	1	1	7	1	1	1	1	0	0	0	1	1	1	0	1	8	1	1	0	1	1	1	1	1	1	1	0	1	10	1	1	1	1	1	1
Ecuador	17	9	Girl	0	0	0	0	1	0	0	0	0	1	1	1	1	5	1	1	1	1	1	0	1	1	1	1	1	1	11	1	0	0	0	0	1	1	1	1	1	1	1	8	1	1	1	1	1	1
Ecuador	19.5	14	Girl	0	1	1	1	1	1	1	1	0	1	1	1	0	10	1	1	1	1	1	0	1	1	1	1	1	1	11	1	1	1	1	1	1	1	1	1	1	1	1	12	1	1	1	1	0	0
Ecuador	9.5	12	Girl	0	0	1	1	0	1	1	1	0	0	0	1	1	7	1	1	1	1	0	1	1	1	1	1	1	1	11	1	1	1	1	1	1	1	1	1	1	1	0	11	1	1	1	0	1	1
Ecuador	12	12	Boy	1	1	1	0	0	1	1	1	0	1	1	0	1	8	1	0	0	0	1	1	0	0	0	1	1	1	6	1	1	0	0	1	1	0	0	1	1	1	1	8	1	1	1	0	1	1
Ecuador	16	14	Girl	0	1	1	1	0	0	0	1	0	1	0	0	1	6	0	0	0	1	1	1	0	0	0	1	1	1	6	1	1	0	1	1	1	1	1	0	1	1	1	10	1	1	1	0	1	1
Ecuador	16	14	Boy	1	1	1	1	1	0	0	0	0	1	1	1	1	8	1	1	1	1	0	1	1	1	1	1	1	0	10	0	1	1	1	1	1	1	1	1	1	1	0	10	1	1	1	1	1	1
Ecuador	12	11	Girl	0	1	1	1	0	0	1	0	0	0	0	0	1	5	0	1	1	1	1	1	1	1	1	0	0	1	9	1	0	0	1	0	0	1	1	1	0	1	1	7	0	0	0	1	1	0
Ecuador	12	9	Boy	1	1	0	1	1	1	1	0	0	0	0	0	1	6	1	0	1	0	1	1	1	0	1	1	1	1	9	1	1	0	1	1	1	1	0	1	1	1	0	9	1	1	0	1	1	1
Ecuador	17	11	Boy	1	1	0	0	1	0	0	1	0	0	0	1	1	5	1	1	1	0	1	0	1	1	0	0	1	0	7	1	1	0	0	1	1	1	0	1	1	0	0	7	1	1	1	1	1	1
Ecuador	18	11	Boy	1	1	1	0	1	1	0	0	1	0	0	1	0	6	1	1	0	1	1	0	1	1	0	1	1	1	9	1	1	1	0	1	1	1	1	1	1	1	1	11	1	1	0	1	0	1
Ecuador	16	12	Girl	0	1	1	1	0	0	1	0	1	0	1	1	0	7	1	1	0	0	0	1	1	1	1	1	1	1	9	1	0	1	0	1	1	1	1	1	1	1	0	9	0	1	1	1	0	1
Ecuador	17	7	Boy	1	1	0	0	1	0	0	0	0	0	0	1	1	4	1	0	0	1	1	1	0	1	0	0	1	1	7	1	0	0	1	1	1	0	1	1	1	1	1	9	1	1	1	1	1	0
Ecuador	18	13	Girl	0	1	1	1	0	0	1	0	0	0	1	1	1	7	1	1	0	1	1	0	1	1	0	0	1	0	7	1	0	1	1	1	1	0	1	0	1	1	0	8	1	0	0	1	0	1
Ecuador	12	8	Boy	1	1	0	1	0	1	0	1	0	0	0	1	0	5	1	1	0	0	0	1	1	1	1	0	0	1	7	1	1	1	0	1	0	1	1	1	0	0	0	7	1	1	0	1	0	0
Ecuador	12	7	Girl	0	0	1	1	1	0	0	0	1	0	0	0	0	4	1	1	1	0	1	1	1	1	0	1	1	1	10	0	1	0	1	1	1	0	1	1	0	1	1	8	1	1	1	0	1	1
Ecuador	17	12	Girl	0	1	0	1	0	0	1	1	0	0	0	1	0	5	1	0	1	1	1	1	0	1	0	1	1	0	8	0	1	1	0	1	0	1	1	0	1	1	1	8	0	1	1	1	1	1
Ecuador	17	13	Girl	0	1	1	1	0	0	1	0	0	0	1	1	0	6	1	0	1	1	1	1	0	0	1	1	1	1	9	1	1	1	1	1	1	0	1	0	1	1	0	9	1	1	1	1	1	1
Ecuador	13	6	Girl	0	0	1	1	1	1	0	0	0	0	0	1	1	6	1	1	0	1	0	1	1	1	0	0	1	0	7	0	1	1	0	1	0	1	0	0	0	1	0	5	1	1	1	1	1	0
Ecuador	17	13	Boy	1	1	1	0	0	1	0	1	1	0	0	0	1	6	1	1	0	0	1	1	1	1	0	0	1	1	8	1	1	1	1	1	0	1	1	1	1	1	1	11	1	1	1	1	1	1
Ecuador	12	6	Girl	0	1	1	1	0	1	0	0	1	0	1	1	1	8	1	1	0	0	1	1	1	1	0	1	1	1	9	0	0	0	1	0	0	0	0	0	1	1	1	4	0	0	0	1	1	1
Ecuador	17	6	Boy	1	1	1	0	1	0	0	0	1	1	0	1	0	6	1	1	1	1	1	1	0	1	1	0	1	1	10	1	1	1	1	1	1	0	1	1	0	1	0	9	1	1	1	1	0	1
Ecuador	16	8	Boy	1	1	1	0	1	1	1	0	0	0	1	0	0	6	1	1	1	1	1	1	0	1	0	1	1	1	10	1	1	1	1	1	1	1	1	1	1	1	0	11	1	1	1	1	1	0
Ecuador	16	8	Girl	0	1	1	0	0	0	0	1	0	1	0	1	1	6	1	0	0	1	1	0	0	0	1	0	0	1	5	0	0	1	1	1	1	1	1	1	0	1	1	9	0	0	1	1	1	1
Ecuador	14	7	Girl	0	0	1	0	0	0	0	0	0	1	1	1	1	5	0	0	0	1	0	1	0	1	1	1	1	1	7	1	0	0	0	0	1	1	0	1	0	1	1	6	1	0	0	1	0	0
Ecuador	17	6	Boy	1	0	0	1	0	1	1	0	0	0	1	0	1	5	0	1	0	0	0	0	0	0	0	0	0	0	1	0	1	0	0	0	1	0	1	0	0	1	1	5	0	0	1	0	1	0
Ecuador	16	6	Girl	0	1	1	0	0	0	0	0	1	1	0	1	1	6	1	1	0	0	0	0	0	1	1	0	1	1	6	1	1	1	1	1	0	0	1	1	0	0	1	8	1	1	0	0	1	1
Ecuador	17	8	Boy	1	1	0	0	1	1	1	0	1	0	0	0	1	6	1	1	1	1	1	1	0	1	0	0	1	1	9	1	1	1	1	1	1	0	1	1	0	1	1	10	1	1	1	1	1	1
Ecuador	16	8	Girl	0	1	0	1	0	0	1	0	0	1	0	1	1	6	1	1	1	1	1	1	1	1	1	1	1	1	12	1	1	0	0	1	1	1	1	0	1	1	1	9	1	1	1	1	1	1
Ecuador	12	15	Boy	1	1	1	1	0	1	1	1	1	0	0	0	1	8	1	0	1	0	0	1	1	0	1	1	1	1	8	1	1	0	0	0	1	1	0	1	1	1	1	8	1	1	1	1	1	1
Ecuador	12	17	Girl	0	1	0	0	1	1	1	1	1	0	1	0	1	8	1	1	1	1	1	1	1	1	1	1	1	1	12	1	1	1	1	1	1	1	1	1	0	1	1	11	1	1	1	1	0	1
Ecuador	12	16	Boy	1	1	1	1	1	0	0	0	0	1	1	0	0	6	1	1	1	1	0	0	1	1	1	1	0	1	9	1	1	1	1	0	1	1	1	1	1	1	1	11	1	1	1	1	1	1
Ecuador	12	16	Boy	1	1	1	1	1	1	1	0	1	1	0	1	0	9	1	1	1	1	0	1	1	1	1	1	1	1	11	1	1	1	0	1	1	1	1	1	1	1	1	11	1	1	1	0	1	1
Ecuador	16	17	Girl	0	1	1	1	1	0	1	0	0	0	1	1	0	7	0	1	1	1	1	0	1	1	1	0	1	0	8	1	1	1	1	1	1	1	1	1	1	1	1	12	1	1	1	1	1	1
Ecuador	17	17	Boy	1	1	0	0	0	0	1	1	0	0	1	0	0	4	0	1	0	0	0	1	1	0	0	1	1	1	6	0	1	0	0	0	1	1	1	0	1	1	1	7	1	1	0	1	0	0
Ecuador	12	15	Girl	0	1	1	0	1	1	1	0	0	0	0	0	0	5	0	0	1	0	0	0	0	1	1	1	1	1	6	1	0	1	1	0	1	0	1	0	1	1	0	7	1	0	0	1	1	1
Ecuador	7	11	Girl	0	0	0	1	0	0	0	0	0	1	1	1	1	5	0	1	0	1	1	1	1	0	1	0	1	1	8	0	1	0	1	1	1	1	1	0	0	1	1	8	1	1	0	0	1	1
Ecuador	12	12	Boy	1	0	1	0	1	0	1	1	1	1	1	1	0	8	1	1	1	1	0	1	0	1	1	1	0	0	8	0	1	0	0	1	1	1	1	1	1	1	1	9	0	1	0	1	1	1
Ecuador	7	12	Girl	0	1	1	0	1	0	0	1	0	1	0	0	1	6	0	0	1	1	0	1	0	0	0	1	1	1	6	0	0	0	0	1	1	0	0	0	1	1	1	5	0	1	1	1	1	1
Ecuador	12	13	Boy	1	1	1	1	1	0	1	0	1	0	0	1	1	8	1	1	0	1	1	1	0	1	1	0	1	1	9	1	1	1	0	1	1	0	0	1	0	1	1	8	1	1	1	0	1	1
Ecuador	12	14	Girl	0	1	1	1	0	1	0	0	0	1	0	0	1	6	0	0	0	1	1	1	0	1	0	0	1	0	5	1	1	1	1	1	1	1	1	1	0	1	1	11	1	1	1	1	1	1
Ecuador	12	14	Boy	1	1	0	0	0	1	0	0	1	0	1	1	1	6	0	1	1	0	0	1	0	0	1	1	1	1	7	0	1	1	0	1	1	0	1	0	1	1	1	8	0	1	0	1	0	0
Ecuador	9.5	11	Girl	0	1	1	1	1	1	0	1	1	0	1	0	1	9	1	0	0	1	1	1	1	1	1	1	1	1	10	1	1	1	1	1	1	1	0	0	1	1	1	10	1	1	1	1	1	1
Ecuador	12	12	Boy	1	0	0	0	1	1	0	0	1	0	1	0	0	4	1	0	1	1	1	1	0	1	1	1	0	1	9	1	1	0	1	0	1	0	1	1	1	1	1	9	0	1	1	0	0	1
Ecuador	12	13	Boy	1	1	1	1	0	0	0	0	0	0	1	1	0	5	1	1	1	1	1	0	1	0	0	1	1	1	9	1	1	0	1	1	1	1	0	1	1	1	1	10	1	1	1	0	1	1
Ecuador	14	14	Girl	0	1	1	1	0	0	0	1	0	0	1	0	0	5	1	1	1	1	1	1	1	1	0	0	0	1	9	1	1	1	1	1	1	1	1	0	1	0	1	10	1	1	0	1	1	0
Ecuador	7	11	Boy	1	1	1	1	0	1	0	0	0	0	1	0	1	6	1	1	1	0	0	1	1	1	1	1	0	0	8	1	1	1	0	1	1	1	1	1	1	1	1	11	1	1	1	0	1	1
Ecuador	13.5	13	Girl	0	1	1	0	1	0	1	0	0	0	0	1	1	6	1	1	1	1	1	1	0	1	0	1	1	1	10	1	1	1	0	0	1	1	1	1	0	1	0	8	1	1	1	0	0	1
Ecuador	12	8	Girl	0	1	1	0	1	0	1	0	0	0	0	1	0	5	1	1	1	0	1	1	0	1	0	0	0	0	6	1	0	1	1	1	1	1	1	1	1	0	1	10	1	1	1	1	1	1
Ecuador	18.5	8	Girl	0	1	1	1	0	0	0	1	0	0	0	1	1	6	0	1	1	0	0	0	1	0	1	1	1	1	7	0	1	1	0	1	1	1	0	0	1	1	1	8	0	1	1	1	0	0
Ecuador	12	9	Boy	1	1	1	0	1	0	0	1	1	0	0	0	1	6	1	1	1	1	0	0	0	1	1	1	0	0	7	1	1	1	1	1	1	0	0	1	0	0	1	8	1	1	0	0	0	0
Ecuador	18	9	Boy	1	1	1	1	0	0	0	1	1	0	0	0	0	5	1	1	1	0	1	0	1	1	0	0	0	0	6	1	1	1	0	1	1	1	1	0	0	0	0	7	1	1	1	0	1	1
Ecuador	12	10	Girl	0	1	0	1	0	0	0	0	0	1	1	0	1	5	1	0	0	1	0	1	1	1	1	0	1	1	8	1	1	0	0	1	0	0	0	1	0	1	1	6	1	1	1	0	0	1
Ecuador	14	11	Girl	0	1	0	0	0	1	0	1	0	1	1	0	0	5	0	1	1	1	1	1	0	1	0	0	1	1	8	1	1	0	1	1	1	1	1	1	1	1	1	11	1	1	1	0	1	0
Ecuador	17	6	Girl	0	1	0	0	0	1	1	1	1	0	0	1	1	7	0	1	1	1	0	0	0	0	0	1	0	0	4	0	0	0	0	0	1	0	1	1	0	0	0	3	0	0	1	0	0	0
Ecuador	12	6	Boy	1	0	0	0	0	1	1	0	1	0	1	0	1	5	0	0	0	0	1	1	0	0	0	1	0	0	3	0	0	0	0	1	0	0	1	1	0	1	1	5	0	0	0	1	1	0
Ecuador	15	8	Boy	1	0	1	0	0	1	1	1	0	0	0	1	1	6	1	0	0	1	0	0	0	0	0	0	0	1	3	0	1	0	1	0	0	0	1	1	1	0	0	5	0	0	1	1	0	1
Ecuador	12	11	Boy	1	1	0	1	1	1	1	0	0	0	0	1	1	7	1	0	0	1	1	0	0	0	1	0	1	1	6	1	1	1	0	1	0	1	1	1	0	1	1	9	1	1	1	1	1	0
Ecuador	13.5	7	Boy	1	1	0	1	1	1	1	1	0	0	1	0	0	7	0	0	0	0	0	1	0	0	0	1	1	1	4	1	0	0	0	1	0	0	0	0	1	1	1	5	0	0	0	0	1	0
Ecuador	16	9	Girl	0	1	1	1	0	1	0	0	1	0	0	0	0	5	1	1	1	1	1	1	1	0	0	1	1	1	10	1	1	1	1	1	0	1	1	0	1	1	1	10	1	1	1	1	1	1
Ecuador	16	14	Boy	1	1	0	0	1	0	1	0	0	0	1	1	0	5	1	1	0	1	0	0	1	0	0	1	1	1	7	1	1	0	0	1	0	0	1	0	1	1	1	7	1	1	0	0	0	0
Ecuador	19.5	14	Girl	0	1	1	1	1	1	0	0	0	0	0	1	1	7	1	1	0	0	1	1	1	1	1	1	1	1	10	1	1	1	0	1	0	1	0	1	1	1	0	8	1	1	1	1	1	1
Ecuador	18	12	Girl	0	1	1	1	0	1	1	1	1	0	1	0	0	8	1	1	1	1	1	1	1	1	1	1	0	0	10	1	1	1	1	0	1	1	0	1	1	1	1	10	1	1	1	1	1	1
Ecuador	17	12	Boy	1	1	0	0	0	0	0	1	1	0	1	1	1	6	1	1	1	1	0	0	1	1	0	1	0	1	8	1	0	0	1	0	0	1	1	1	1	1	1	8	1	0	1	0	1	0
Ecuador	12	13	Girl	0	1	1	1	1	1	0	0	1	1	0	0	0	7	0	0	1	0	1	1	1	1	0	0	0	0	5	1	1	1	0	1	0	1	1	0	0	0	0	6	1	0	0	1	1	1
Ecuador	16	10	Girl	0	1	1	0	0	0	0	0	0	1	1	0	1	5	1	0	0	1	1	0	1	0	0	1	1	0	6	0	1	1	1	1	1	1	1	1	0	1	0	9	1	1	1	1	0	1
Ecuador	16	13	Boy	1	1	1	1	0	1	0	0	0	0	1	0	1	6	1	1	1	1	1	0	1	0	0	1	1	1	9	1	1	0	1	1	1	1	1	1	1	1	1	11	1	1	0	1	1	1
Ecuador	7	13	Girl	0	1	1	1	0	0	1	0	0	0	1	1	1	7	1	1	1	0	0	1	1	1	0	1	0	1	8	1	0	1	1	1	1	1	0	1	1	1	1	10	1	1	1	1	1	1
Ecuador	10	12	Girl	0	1	1	1	0	1	0	0	0	0	1	1	1	7	1	1	1	1	1	0	1	1	1	1	1	1	11	1	1	1	0	1	1	1	1	1	1	1	1	11	1	1	1	1	1	1
Ecuador	17	9	Girl	0	0	0	0	0	1	1	0	0	0	1	1	1	5	1	1	0	0	1	0	0	0	1	0	1	1	6	1	0	0	1	0	1	0	0	0	1	1	1	6	1	1	0	1	0	0
Ecuador	18	10	Boy	1	1	0	0	1	0	0	1	0	0	1	1	1	6	1	0	0	1	0	0	0	0	0	1	1	1	5	1	1	0	1	0	0	1	0	0	1	1	1	7	1	1	0	1	1	0
Ecuador	17	14	Girl	0	1	1	0	0	0	0	0	1	1	0	1	0	5	1	0	1	1	1	1	0	1	1	1	1	1	10	1	1	1	0	1	1	1	1	1	1	1	1	11	1	1	1	0	1	1
Ecuador	10	8	Girl	0	1	0	0	1	1	1	0	0	1	1	0	0	6	0	1	1	1	1	0	0	1	1	1	0	0	7	1	1	0	1	0	0	1	1	0	0	0	0	5	1	1	1	0	0	1
Ecuador	15	12	Girl	0	1	1	0	1	0	1	0	0	0	0	0	1	5	1	1	0	1	1	1	0	1	0	0	1	1	8	1	0	1	1	0	1	0	1	0	0	1	1	7	1	1	1	1	0	1
Ecuador	18	12	Girl	0	1	1	0	1	1	0	1	0	0	0	1	0	6	1	1	1	1	1	1	1	0	0	1	1	1	10	1	1	1	1	1	1	1	0	0	1	1	1	10	1	1	0	1	1	1
Ecuador	11	11	Boy	1	0	0	0	1	1	0	0	0	0	0	1	1	4	0	0	0	0	0	0	0	0	1	1	1	1	4	0	1	0	1	0	0	0	0	1	0	1	0	4	1	0	1	0	0	1
Ecuador	12	12	Girl	0	0	1	0	1	0	0	0	0	0	1	1	1	5	1	1	1	1	1	0	0	0	0	1	1	1	8	1	1	0	1	1	1	0	0	0	1	1	1	8	1	1	0	1	1	1
Ecuador	17	7	Boy	1	1	1	0	1	0	0	0	0	0	1	1	1	6	1	1	1	1	1	1	1	1	0	0	0	1	9	1	0	0	1	1	1	1	1	0	0	1	1	8	1	1	0	1	1	1
Ecuador	6	7	Boy	1	0	0	0	0	1	0	0	0	1	1	0	1	4	1	1	0	0	0	1	0	0	0	1	1	0	5	0	0	0	0	0	0	1	0	0	0	1	0	2	0	0	1	0	1	1
Ecuador	12	6	Girl	0	1	0	0	1	1	1	0	0	0	0	1	1	6	1	1	0	1	1	1	0	1	1	1	1	1	10	1	1	0	1	1	1	0	1	0	1	1	1	9	1	0	0	1	1	1
Ecuador	14	7	Boy	1	1	0	0	1	0	1	0	0	0	0	0	0	3	1	1	1	1	0	1	0	1	0	0	0	0	6	1	0	1	1	0	1	0	0	1	0	1	0	6	1	1	1	1	1	1
Ecuador	10	7	Girl	0	0	0	0	0	0	0	0	0	0	0	1	1	2	0	0	1	0	1	0	0	0	0	1	1	1	5	0	1	1	1	1	1	0	1	0	1	1	1	9	0	0	1	1	1	1
Ecuador	12	11	Girl	0	1	1	1	1	0	1	1	0	0	0	1	1	8	1	1	1	1	1	1	1	1	0	1	1	0	10	1	1	1	0	0	1	1	1	1	1	1	1	10	1	1	1	1	0	1
Ecuador	6	17	Boy	1	1	1	0	1	0	1	0	0	0	1	1	1	7	1	1	1	0	1	1	0	1	1	0	1	1	9	1	1	0	1	0	1	1	1	0	1	1	1	9	1	1	0	0	0	1
Ecuador	17	16	Boy	1	1	1	1	1	1	1	1	1	1	1	0	1	11	1	1	1	1	1	1	0	1	1	1	0	1	10	1	1	1	1	1	0	0	0	1	1	1	1	9	1	1	1	1	0	1
Ecuador	12	15	Girl	0	1	1	1	1	0	0	0	1	0	0	0	1	6	0	0	1	1	1	1	0	1	1	1	1	1	9	0	0	1	1	1	0	1	1	1	1	1	1	9	1	1	1	1	1	0
Ecuador	12	15	Boy	1	1	1	0	0	0	0	1	0	1	1	0	1	6	1	1	1	1	1	0	0	0	1	0	0	1	7	1	0	0	0	0	1	0	0	1	1	1	1	6	1	1	1	1	1	1
Ecuador	11	15	Boy	1	1	0	1	0	0	1	0	0	1	1	0	1	6	1	0	1	1	1	1	0	1	1	1	0	1	9	1	0	0	1	1	1	1	0	1	1	1	1	9	1	1	1	1	0	1
Ecuador	10	16	Girl	0	1	1	1	1	1	0	1	1	0	0	0	1	8	1	1	1	1	1	1	1	1	1	1	1	1	12	1	1	1	1	1	1	1	0	1	1	1	1	11	1	1	1	1	1	1
Ecuador	10	17	Girl	0	1	0	1	0	1	1	0	0	0	0	0	0	4	1	1	1	1	1	1	0	0	1	0	1	0	8	1	1	1	1	1	1	0	1	1	0	1	0	9	1	1	1	1	1	1
Ecuador	7	17	Boy	1	1	1	1	0	0	0	0	0	0	1	0	1	5	0	0	0	1	0	1	1	1	1	0	0	0	5	1	1	1	1	1	0	1	1	1	1	1	1	11	1	1	1	1	1	0
Ecuador	9.5	17	Girl	0	1	1	1	1	0	0	0	0	1	0	0	0	5	1	1	0	1	1	0	0	0	1	1	0	1	7	1	1	0	0	0	1	0	1	1	1	1	1	8	0	1	0	1	1	1
Ecuador	16	17	Boy	1	1	1	1	0	0	1	0	0	0	1	0	1	6	1	0	1	1	1	1	0	1	0	1	0	0	7	1	1	1	1	1	1	0	0	0	1	1	0	8	1	1	1	1	0	0
Ecuador	14.5	17	Boy	1	1	1	1	1	1	1	0	1	1	1	1	1	11	1	1	1	1	1	1	1	1	1	0	1	1	11	1	1	1	1	1	1	1	1	1	1	1	0	11	1	1	1	0	1	1
Ecuador	16	15	Boy	1	1	1	1	0	0	1	0	0	0	0	0	0	4	1	1	1	1	1	1	0	1	0	1	1	0	9	1	1	1	1	0	1	1	1	1	1	1	1	11	1	1	1	1	1	1
Ecuador	17	17	Boy	1	1	1	1	1	1	0	0	1	0	0	0	1	7	1	1	1	1	0	0	1	1	0	0	0	1	7	1	1	1	1	1	0	1	1	0	1	0	1	9	1	0	1	1	1	1
Ecuador	12	16	Boy	1	1	0	0	1	0	1	1	0	0	0	1	0	5	0	0	1	1	1	1	1	0	0	1	0	1	7	1	1	0	1	1	0	1	1	1	0	1	0	8	1	1	1	1	1	1
Ecuador	17	17	Boy	1	1	1	0	0	0	0	1	0	1	1	0	1	6	1	1	0	0	1	0	1	0	1	0	0	0	5	1	1	0	1	1	1	1	1	1	0	1	0	9	1	1	1	0	1	1
Ecuador	17	15	Boy	1	1	1	0	1	1	1	1	1	0	1	0	1	9	1	1	1	0	0	1	1	1	1	1	1	1	10	1	1	1	1	1	1	0	1	0	1	1	1	10	1	1	1	1	1	1
Ecuador	12	16	Girl	0	1	1	1	0	0	1	1	0	0	1	0	1	7	1	1	0	1	1	0	0	1	1	1	1	1	9	1	1	1	1	1	1	1	1	1	1	1	1	12	1	1	0	1	1	1
Ecuador	9.5	15	Girl	0	1	1	1	0	0	1	1	0	0	1	0	0	6	0	1	1	1	0	1	1	1	0	1	1	0	8	1	1	1	0	1	0	1	1	1	1	1	0	9	1	1	1	1	1	1
Ecuador	10.5	13	Girl	0	1	1	0	1	1	0	1	1	1	1	1	1	10	1	1	0	1	1	1	0	1	1	1	0	1	9	1	0	1	1	1	1	1	1	1	1	1	1	11	0	1	1	1	1	1
Ecuador	12	8	Boy	1	0	0	1	1	1	0	1	0	0	1	1	0	6	1	0	0	1	1	1	1	0	1	1	1	1	9	0	0	1	1	1	1	1	0	0	1	1	1	8	1	0	1	0	0	0
Ecuador	6	14	Boy	1	1	0	1	1	0	1	0	1	0	0	0	0	5	1	1	1	1	1	1	0	1	1	0	0	0	8	0	1	0	1	1	1	1	1	0	0	1	1	8	1	1	1	1	1	1
Ecuador	19	6	Girl	0	1	1	1	1	1	0	1	0	0	0	0	0	6	1	1	1	1	1	1	0	1	1	0	1	0	9	1	1	1	1	1	1	0	1	0	1	1	1	10	1	1	1	1	1	0
Ecuador	19	6	Boy	1	1	0	1	1	1	0	0	1	0	1	0	1	7	1	1	1	1	1	0	0	0	0	1	0	1	7	1	1	1	1	1	0	0	1	0	1	0	1	8	1	1	0	1	1	0
Ecuador	12	8	Girl	0	1	0	1	1	0	0	0	0	0	1	0	1	5	1	1	1	1	0	1	0	0	0	1	1	1	8	1	1	1	1	0	1	0	1	0	1	1	1	9	1	1	1	0	1	1
Ecuador	12	6	Boy	1	0	1	0	1	0	0	0	1	0	0	1	0	4	0	0	0	1	0	1	0	1	0	0	1	1	5	0	0	0	1	1	1	0	1	1	1	1	1	8	1	1	0	0	1	0
Ecuador	12	12	Girl	0	1	1	0	1	0	0	1	0	0	1	0	1	6	1	1	0	1	0	1	1	1	0	1	1	1	9	1	1	0	1	0	1	1	1	1	1	1	1	10	1	1	1	1	1	1
Ecuador	12	6	Girl	0	0	0	0	0	1	1	0	1	1	1	0	1	6	0	1	1	1	0	1	0	1	0	0	0	0	5	0	1	0	1	0	1	0	0	0	1	0	1	5	0	1	0	1	0	1
Ecuador	10	10	Boy	1	1	1	0	1	1	0	0	0	0	1	0	1	6	1	0	0	0	1	1	0	0	0	1	0	0	4	1	0	1	1	0	0	1	1	1	1	0	1	8	1	1	0	1	1	1
Ecuador	12	6	Boy	1	0	0	1	0	0	0	0	0	0	1	1	1	4	0	1	0	1	0	1	0	0	0	1	1	1	6	0	0	0	0	1	1	0	0	0	0	0	1	3	0	1	0	0	1	0
Ecuador	12	16	Girl	0	1	0	1	1	1	1	1	1	1	0	1	1	10	0	1	1	0	0	0	0	1	0	1	1	0	5	1	1	1	0	1	1	1	0	1	1	1	1	10	1	1	1	1	1	1
Ecuador	17	16	Girl	0	1	1	0	0	0	0	1	0	0	0	0	1	4	0	1	0	1	1	0	1	1	1	1	1	1	9	0	1	1	0	1	1	0	0	0	1	1	1	7	1	0	0	1	0	0
Ecuador	12	15	Girl	0	1	0	0	0	1	1	0	0	1	1	0	1	6	0	1	0	0	0	0	1	1	1	0	1	0	5	1	0	1	1	0	0	1	0	0	0	0	0	4	1	1	1	0	1	1
Ecuador	12	12	Boy	1	1	1	1	1	1	0	0	0	0	0	1	0	6	1	0	1	1	1	1	1	1	0	0	0	1	8	1	0	0	1	0	1	1	1	0	1	1	1	8	1	0	1	1	0	1
Ecuador	15	10	Boy	1	1	1	0	0	0	0	0	0	0	1	1	1	5	0	0	1	1	0	0	0	1	0	1	0	1	5	1	0	0	0	1	1	1	0	1	0	1	0	6	0	0	0	0	1	0
Ecuador	6	8	Girl	0	1	0	0	0	1	0	0	0	0	1	0	1	4	1	1	0	1	0	1	1	0	0	0	0	0	5	0	1	0	1	1	1	0	0	0	0	0	0	4	0	1	0	0	0	0
Ecuador	12	7	Girl	0	1	0	0	0	0	0	0	0	1	1	0	1	4	1	1	0	1	0	0	0	0	0	1	0	0	4	1	1	0	1	1	1	1	1	1	0	0	0	8	1	1	0	1	1	0
Ecuador	12	6	Girl	0	1	0	0	1	1	1	1	1	0	0	1	0	7	0	1	0	0	0	0	0	1	0	0	1	0	3	1	1	1	1	1	1	1	1	0	1	1	0	10	1	1	0	1	1	1
Ecuador	16	9	Boy	1	0	0	0	1	0	0	0	0	0	1	0	1	3	1	1	0	1	1	0	0	0	0	1	1	1	7	1	1	1	0	0	1	0	1	0	1	1	0	7	1	1	1	1	1	1
Ecuador	7	11	Boy	1	1	1	1	0	0	0	0	1	0	1	0	1	6	1	1	1	1	1	1	0	0	0	1	0	1	8	0	1	0	1	0	0	0	1	1	1	0	1	6	1	1	0	1	0	0
Ecuador	8.5	13	Boy	1	1	1	1	1	1	0	0	0	0	0	1	0	6	1	1	1	1	1	1	0	1	0	1	1	0	9	1	1	1	1	1	1	1	1	1	1	0	1	11	1	0	1	1	1	1
Ecuador	12	9	Girl	0	1	1	0	0	1	0	0	0	0	1	0	1	5	1	1	1	0	1	1	0	0	1	0	0	1	7	1	1	1	0	1	1	0	1	0	0	0	1	7	1	1	1	1	1	1
Ecuador	14	7	Boy	1	1	1	0	0	1	0	1	0	0	0	0	1	5	1	1	0	0	0	1	1	1	0	1	0	1	7	1	1	1	0	0	1	1	1	1	1	0	1	9	1	1	1	0	1	1
Ecuador	12	6	Boy	1	1	1	1	0	0	0	0	0	0	0	0	0	3	1	1	1	1	1	0	0	0	0	0	0	0	5	1	1	1	1	1	1	0	0	0	0	0	0	6	1	1	1	1	1	1
Ecuador	17	11	Boy	1	1	1	0	1	0	0	0	1	0	1	0	0	5	0	0	1	0	1	0	0	0	0	0	1	1	4	0	0	0	0	0	1	1	0	0	0	0	0	2	1	0	0	0	1	0
Ecuador	7	11	Girl	0	1	0	0	1	1	1	0	0	0	1	1	1	7	1	1	1	1	1	1	1	1	0	1	1	1	11	1	1	1	1	0	1	1	1	1	1	1	1	11	1	1	1	1	1	1
Ecuador	12	12	Girl	0	1	0	1	0	0	1	0	1	0	0	0	1	5	1	0	1	0	0	1	0	1	0	0	0	1	5	0	0	1	0	1	1	0	1	1	1	1	1	8	1	1	1	1	1	1
Ecuador	12	11	Girl	0	1	1	1	1	1	1	1	0	0	0	0	1	8	1	1	0	1	0	1	1	1	1	0	1	0	8	1	1	1	1	1	0	1	1	1	1	0	0	9	1	1	1	1	1	0
Ecuador	12	9	Boy	1	1	1	0	1	0	1	0	1	0	1	0	0	6	1	1	1	1	1	1	0	1	0	1	0	0	8	1	1	1	1	0	1	0	1	1	1	1	1	10	1	1	1	1	1	1
Ecuador	10	9	Boy	1	1	1	0	0	1	0	0	1	0	0	0	0	4	1	1	1	1	1	0	0	1	0	0	0	0	6	1	1	1	1	1	1	0	1	0	0	0	0	7	1	1	1	1	1	1
Ecuador	10	11	Boy	1	1	0	0	0	0	0	0	1	1	1	0	1	5	1	1	0	0	0	0	0	0	1	0	0	0	3	1	1	0	0	0	0	0	1	1	1	0	0	5	1	1	0	1	1	0
Ecuador	15	11	Girl	0	1	1	0	0	0	0	0	0	1	0	0	1	4	1	1	1	1	0	0	0	0	0	1	0	1	6	1	0	1	1	0	1	0	0	0	1	0	1	6	1	0	1	1	1	1
Ecuador	5	10	Girl	0	1	1	0	1	1	1	1	0	0	1	0	1	8	0	0	1	0	1	0	0	1	0	0	1	1	5	0	1	0	1	1	1	1	0	1	1	1	1	9	1	0	0	1	1	1
Ecuador	14.5	12	Boy	1	1	1	0	0	1	1	0	0	0	0	0	0	4	1	1	0	0	1	1	0	1	0	1	0	0	6	1	1	1	1	1	0	1	1	0	0	1	0	8	1	1	1	0	1	1
Ecuador	17	10	Boy	1	1	1	1	1	0	0	1	1	1	0	0	1	8	1	1	1	1	0	1	1	1	1	0	1	1	10	1	1	1	1	1	1	0	1	0	0	1	1	9	1	1	1	1	1	1
Ecuador	10	10	Girl	0	1	0	0	1	0	1	1	0	0	0	0	0	4	1	1	1	0	1	1	1	0	1	0	0	1	8	1	1	1	1	1	0	0	1	1	0	1	1	9	1	1	0	1	1	1
Ecuador	15.5	7	Girl	0	0	0	0	0	0	1	0	0	1	1	0	1	4	1	0	0	0	1	1	1	0	1	1	1	1	8	1	1	1	0	0	1	1	0	0	1	1	1	8	1	1	1	0	0	1
Ecuador	17	8	Girl	0	1	0	1	0	0	0	1	0	0	0	1	1	5	1	1	0	0	0	1	0	1	1	1	1	0	7	1	1	0	1	1	1	1	1	0	1	1	1	10	1	1	1	1	1	1
Ecuador	12	6	Girl	0	0	0	0	1	1	0	1	0	0	0	1	1	5	0	1	1	1	1	1	0	0	0	1	1	1	8	0	1	1	1	1	0	1	0	0	1	1	1	8	1	1	1	1	1	0
Ecuador	12	8	Boy	1	1	1	0	1	1	0	0	1	0	1	0	1	7	1	1	1	0	1	1	0	1	1	1	1	1	10	1	1	0	1	0	0	1	1	0	1	1	1	8	1	1	0	0	1	0
Ecuador	15	9	Boy	1	1	1	1	1	0	0	1	0	1	0	0	0	6	1	1	1	1	1	0	1	0	1	1	1	1	10	1	1	0	1	0	0	1	1	1	1	1	1	9	1	1	0	1	1	0
Ecuador	10	7	Boy	1	0	1	0	0	1	1	1	0	0	0	0	1	5	1	1	0	0	1	1	1	0	0	1	0	1	7	1	1	0	0	1	1	1	1	0	1	1	1	9	0	1	1	0	1	1
Ecuador	12	7	Boy	1	1	1	0	0	0	0	0	0	1	0	0	0	3	1	1	0	1	1	0	1	0	0	0	1	0	6	1	1	1	1	1	1	1	1	0	1	0	1	10	1	1	1	1	1	1
Ecuador	16	9	Boy	1	0	1	1	0	0	0	0	0	0	1	1	1	5	1	1	1	1	0	0	0	0	1	0	0	0	5	1	1	0	1	0	1	0	0	0	1	1	1	7	1	1	1	1	1	1
Ecuador	12	6	Girl	0	0	1	0	0	0	0	0	0	0	0	0	0	1	0	1	0	0	0	0	0	0	0	0	0	0	1	1	1	0	0	1	1	0	0	0	0	0	1	5	1	1	0	0	1	1
Ecuador	7	10	Boy	1	1	1	1	1	1	0	1	0	0	0	1	1	8	0	1	1	1	1	1	0	0	0	0	1	0	6	0	1	0	0	0	1	0	1	1	1	1	0	6	0	1	1	1	1	0
Ecuador	12	12	Boy	1	1	1	1	1	0	1	0	0	0	0	0	1	6	0	0	0	0	1	1	0	0	0	1	1	0	4	0	0	0	0	0	0	1	1	0	1	1	0	4	0	1	1	1	1	1
Ecuador	12	11	Boy	1	1	1	0	1	0	0	1	0	0	0	1	0	5	1	1	1	0	1	1	1	1	0	1	1	0	9	1	1	1	1	1	1	1	1	1	0	0	0	9	1	1	1	1	1	0
Ecuador	17	12	Boy	1	1	1	0	1	1	1	0	0	0	1	1	1	8	1	1	0	1	1	1	1	1	0	0	1	1	9	1	1	1	0	1	0	1	1	0	0	1	1	8	1	1	1	1	0	0
Ecuador	12	11	Boy	1	1	1	0	1	1	0	1	0	0	0	1	1	7	0	0	0	0	0	1	0	1	1	1	1	0	5	0	0	1	0	0	1	1	1	1	1	1	1	8	0	0	0	1	1	1
Ecuador	17	13	Girl	0	1	0	1	0	0	1	0	0	0	0	0	1	4	1	0	1	1	0	1	0	0	0	0	1	1	6	0	0	0	0	1	0	0	1	1	1	0	1	5	1	0	0	1	1	1
Ecuador	12	8	Girl	0	0	0	0	0	0	0	0	0	1	1	0	1	3	0	0	1	1	0	1	0	0	0	0	0	1	4	1	0	0	0	0	0	0	0	0	0	0	1	2	1	0	0	0	0	0
Ecuador	18	8	Girl	0	1	1	0	1	0	0	0	1	0	1	1	0	6	1	1	0	1	1	1	0	1	0	1	1	1	9	1	1	1	1	1	1	1	1	1	0	1	1	11	1	1	1	1	1	1
Ecuador	19	11	Girl	0	1	1	1	0	1	1	0	0	0	0	0	0	5	1	1	0	0	1	1	1	1	0	1	0	1	8	1	1	1	1	1	1	0	1	0	1	1	1	10	1	1	1	1	1	1
Ecuador	17	10	Boy	1	1	1	0	1	1	0	0	0	0	0	1	1	6	1	1	0	1	1	1	0	0	0	0	0	1	6	1	0	0	1	1	1	1	0	0	0	1	1	7	1	1	1	1	1	1
Ecuador	12	8	Boy	1	1	0	0	0	0	0	0	1	0	1	0	0	3	1	1	0	1	0	0	0	0	0	0	0	0	3	1	1	0	1	0	1	0	0	0	1	0	1	6	1	1	0	0	0	0
Ecuador	22	8	Boy	1	1	1	1	1	0	0	0	0	0	0	0	1	5	1	1	1	1	1	0	0	1	0	1	0	1	8	1	1	1	0	1	1	1	1	0	0	1	1	9	1	1	1	1	1	1
Ecuador	19	7	Boy	1	1	0	1	1	0	0	0	0	0	1	1	1	6	1	1	0	1	0	0	0	0	0	0	1	1	5	1	1	1	1	0	0	0	0	1	1	1	1	8	1	1	1	1	0	1
Ecuador	12	17	Boy	1	1	0	1	1	0	1	0	0	0	1	0	0	5	0	1	0	0	1	0	1	1	1	0	0	0	5	1	0	1	1	1	1	1	1	1	1	0	0	9	1	1	0	1	1	1
Ecuador	12	17	Girl	0	1	1	1	0	0	1	0	1	0	0	0	0	5	1	1	1	1	1	0	1	0	0	0	1	1	8	1	1	1	1	1	1	1	1	0	0	0	0	8	1	1	1	1	0	0
Ecuador	12	15	Boy	1	1	1	1	0	0	0	0	0	1	0	0	1	5	1	1	1	1	1	0	1	1	1	0	0	0	8	0	0	0	0	1	0	0	0	0	1	1	1	4	1	1	0	0	1	0
Ecuador	16	15	Girl	0	1	1	1	1	0	0	0	1	1	0	0	1	7	1	1	1	1	0	1	0	0	1	1	1	1	9	1	0	1	0	1	0	1	1	1	1	1	1	9	1	1	0	0	1	1
Ecuador	12	15	Boy	1	0	0	0	1	1	1	0	0	1	1	1	1	7	1	1	1	1	1	1	0	0	1	1	1	1	10	1	1	1	1	1	1	1	0	1	1	1	1	11	1	1	1	1	1	0
Ecuador	10	15	Girl	0	1	1	1	1	1	0	1	0	1	1	1	1	10	1	1	1	1	1	1	1	1	1	1	1	1	12	0	1	1	1	1	1	1	0	0	0	1	1	8	1	1	1	1	1	1
Ecuador	7	16	Girl	0	1	1	0	1	0	0	1	0	0	1	1	1	7	1	1	1	1	1	1	0	1	0	1	1	1	10	1	1	1	1	1	1	1	1	1	0	1	1	11	0	1	1	1	1	0
Ecuador	12	15	Girl	0	1	0	1	0	0	0	0	0	1	0	1	1	5	0	1	0	1	0	0	1	1	1	0	1	1	7	1	1	0	1	1	1	0	1	1	0	0	0	7	1	1	1	1	0	0
Ecuador	15.5	16	Boy	1	1	0	1	0	0	1	0	0	1	0	0	0	4	1	1	1	1	0	1	1	0	1	1	1	1	10	1	1	1	1	1	1	1	1	1	1	1	1	12	1	1	1	1	1	1
Ecuador	22	17	Boy	1	1	0	1	1	1	1	0	0	0	1	0	1	7	0	1	1	0	1	0	1	1	0	1	1	0	7	1	1	1	0	0	1	1	0	1	1	1	1	9	1	1	1	0	0	1
Ecuador	12	17	Boy	1	1	1	1	0	0	0	0	0	1	0	0	0	4	1	1	0	1	1	1	0	0	1	1	1	0	8	1	1	1	1	1	0	1	1	1	1	1	1	11	1	0	1	1	1	1
Ecuador	17	17	Girl	0	1	0	0	1	1	1	0	0	0	1	0	1	6	1	0	1	0	0	0	0	1	1	0	1	0	5	1	1	1	1	1	1	1	1	1	1	0	0	10	1	1	1	0	1	1
Ecuador	7	17	Girl	0	1	1	1	0	0	1	0	0	0	0	0	0	4	1	1	0	1	1	1	1	1	1	1	0	1	10	1	1	1	1	1	1	1	1	1	1	0	1	11	1	1	1	1	1	1
Ecuador	18	17	Boy	1	1	1	1	0	1	0	1	0	0	0	1	1	7	1	1	1	0	1	0	1	0	1	1	1	1	9	1	1	0	1	0	1	1	1	0	0	1	1	8	1	1	0	0	0	1
Ecuador	12	17	Girl	0	1	1	1	0	1	1	1	1	1	0	1	1	10	1	0	1	1	1	1	1	0	1	0	1	1	9	1	1	1	1	0	0	1	1	1	1	1	1	10	1	1	0	1	1	1
Ecuador	16	16	Girl	0	1	1	0	0	0	1	0	0	0	0	1	1	5	1	0	0	1	1	0	0	1	1	1	0	0	6	1	1	1	0	1	1	1	1	1	0	0	1	9	1	0	1	1	1	1
Ecuador	14	15	Boy	1	1	1	0	0	0	1	1	1	1	1	0	0	7	1	1	1	0	1	1	0	1	0	1	1	1	9	1	1	1	1	1	1	1	1	0	1	1	1	11	0	1	0	1	1	1
Ecuador	7	10	Boy	1	0	1	0	1	1	0	0	1	0	0	1	1	6	0	0	1	1	1	0	1	1	0	1	1	1	8	0	1	0	1	1	0	1	0	1	1	1	1	8	0	0	0	1	1	0
Ecuador	0	8	Boy	1	0	1	1	1	0	1	0	0	0	0	0	0	4	1	1	0	1	0	1	1	0	0	1	1	0	7	1	1	0	1	0	1	0	1	0	1	0	1	7	1	0	1	1	1	1
Ecuador	12	14	Boy	1	1	1	0	0	0	0	0	0	0	0	1	1	4	0	0	1	1	0	1	0	0	0	0	1	1	5	0	1	1	0	0	1	1	1	1	1	1	1	9	1	1	0	1	0	1
Ecuador	6	13	Boy	1	0	0	1	1	0	1	0	0	0	0	0	0	3	0	0	0	0	1	0	0	0	0	1	0	1	3	0	0	1	1	1	1	0	1	0	1	1	1	8	0	1	0	1	0	1
Ecuador	17	11	Boy	1	1	1	0	0	0	1	0	0	0	0	1	1	5	1	1	0	1	1	1	0	0	0	1	1	1	8	0	1	1	1	1	0	0	1	1	0	1	1	8	1	1	1	1	1	1
Ecuador	2	9	Girl	0	1	1	0	0	0	0	0	0	0	0	0	0	2	1	0	0	1	0	0	1	0	1	1	0	1	6	0	0	0	0	1	1	0	0	0	0	0	0	2	1	1	0	0	0	1
Ecuador	7	6	Boy	1	1	0	1	1	0	1	0	1	0	1	0	0	6	1	1	0	1	0	1	0	1	1	0	0	0	6	1	1	0	0	0	1	0	0	1	1	1	1	7	1	1	0	0	0	1
Ecuador	22	14	Boy	1	0	0	0	0	0	0	0	0	0	1	1	1	3	0	1	0	0	1	0	1	1	0	0	1	1	6	1	0	1	0	1	1	1	0	1	0	1	1	8	0	1	1	0	0	1
Ecuador	12	7	Girl	0	0	1	0	1	1	0	0	0	1	1	1	1	7	1	1	1	0	0	1	1	0	0	0	1	0	6	0	0	1	0	1	1	1	0	1	1	1	1	8	0	0	1	1	0	1
Ecuador	12	11	Girl	0	1	1	1	0	0	0	0	0	0	0	1	0	4	0	1	1	1	1	0	0	1	1	0	1	0	7	1	1	1	1	1	0	1	1	0	0	1	1	9	0	1	1	1	1	1
Ecuador	17	7	Girl	0	0	0	0	1	1	0	0	1	0	0	1	1	5	1	1	0	0	1	1	0	1	0	0	1	1	7	1	1	0	0	1	1	0	1	0	0	1	1	7	1	1	1	0	1	1
Ecuador	17	10	Boy	1	1	1	0	1	0	1	0	1	0	1	1	1	8	1	1	0	1	1	1	0	1	1	1	1	1	10	1	1	1	1	1	1	1	1	1	0	1	1	11	1	1	1	1	1	1
Ecuador	12	13	Girl	0	0	1	0	1	0	1	0	0	0	1	1	1	6	0	0	1	0	1	0	0	1	0	0	1	0	4	0	1	0	0	0	0	1	0	1	1	1	0	5	1	1	0	0	0	0
Ecuador	6	8	Boy	1	1	0	0	0	0	0	0	0	0	1	1	1	4	1	0	0	1	1	1	1	1	0	1	1	1	9	1	1	0	1	1	1	1	1	1	1	0	1	10	1	0	0	1	1	1
Ecuador	12	8	Boy	1	1	1	1	0	1	0	0	0	0	1	1	1	7	1	1	1	1	1	0	0	0	0	1	1	1	8	0	1	0	1	1	0	0	0	0	1	1	1	6	1	1	0	1	1	0
Ecuador	12	13	Girl	0	1	1	0	0	1	0	1	0	1	0	1	1	7	1	0	1	0	1	1	1	0	1	0	1	1	8	1	1	0	0	1	1	0	0	1	1	1	1	8	1	1	1	1	1	1
Ecuador	7	10	Girl	0	0	0	1	1	1	0	0	1	0	1	0	0	5	1	1	1	0	1	0	1	1	0	0	0	1	7	1	0	1	1	1	1	1	1	0	0	0	0	7	1	1	1	1	1	1
Ecuador	15	14	Girl	0	1	0	1	0	1	1	0	0	1	1	1	1	8	1	1	1	1	1	1	0	1	1	1	0	0	9	1	1	0	1	0	1	1	1	1	1	0	0	8	1	1	1	1	1	1
Ecuador	6	11	Girl	0	1	0	1	0	1	0	0	0	1	1	1	1	7	0	0	1	0	1	1	1	0	1	1	1	1	8	0	1	0	0	1	1	1	1	1	1	0	1	8	0	1	0	1	0	1
Ecuador	14.5	12	Girl	0	1	1	0	0	1	0	0	0	1	1	1	0	6	1	1	1	1	0	0	0	1	0	1	1	0	7	1	1	1	0	1	1	1	1	1	0	1	1	10	1	1	1	1	1	1
Ecuador	14.5	9	Girl	0	1	1	0	0	0	1	1	0	0	1	0	1	6	1	1	1	1	0	1	0	0	1	1	0	0	7	1	1	1	1	0	1	1	1	1	1	0	1	10	1	1	1	1	0	1
Ecuador	12	8	Girl	0	0	0	1	1	1	0	0	0	0	1	1	1	6	1	1	0	0	0	1	0	0	1	0	1	1	6	1	1	1	0	1	1	1	1	1	1	1	1	11	1	1	1	1	1	1
Ecuador	12	13	Boy	1	1	1	1	0	1	1	1	0	0	1	1	0	8	1	0	1	1	1	1	1	1	0	1	1	0	9	1	0	0	1	1	1	1	1	1	1	1	0	9	1	1	0	0	1	1
Ecuador	15	13	Boy	1	1	1	0	1	0	0	1	1	0	0	1	1	7	0	0	1	0	1	1	0	0	0	1	1	1	6	1	1	1	1	1	1	1	1	1	1	0	1	11	1	1	1	1	1	1
Ecuador	12	13	Boy	1	1	1	1	1	1	0	0	0	0	0	0	1	6	0	1	1	0	1	1	1	0	0	1	1	1	8	1	1	1	1	1	1	1	1	1	0	0	1	10	1	1	1	1	1	1
Ecuador	14.5	7	Girl	0	0	1	1	1	0	0	0	0	0	1	1	0	5	1	1	0	0	0	0	1	1	0	0	1	0	5	1	1	0	1	0	1	1	1	1	1	1	1	10	1	1	0	1	1	1
Ecuador	14.5	11	Girl	0	1	0	0	1	1	1	0	0	0	0	0	0	4	1	0	0	1	0	1	0	0	0	1	1	1	6	1	1	1	1	1	1	1	1	0	1	0	1	10	1	1	1	1	0	1
Ecuador	12	12	Boy	1	1	1	0	0	0	1	0	0	0	0	1	0	4	1	1	1	1	0	1	0	0	0	0	1	1	7	1	0	0	0	1	1	0	1	1	1	1	0	7	1	1	1	0	1	1
Ecuador	9	7	Boy	1	1	1	0	1	0	0	1	0	0	0	0	1	5	1	1	0	0	0	0	0	0	0	1	1	1	5	1	1	0	0	1	1	1	0	0	0	0	1	6	1	1	0	0	1	1
Ecuador	18	11	Boy	1	1	1	0	0	1	0	0	0	0	1	1	1	6	0	1	1	1	0	0	0	0	0	1	0	1	5	1	1	0	1	1	0	0	0	0	1	1	1	7	1	1	0	1	1	0
Ecuador	12	14	Girl	0	1	0	0	0	0	1	0	1	0	1	1	1	6	1	1	0	0	0	1	1	1	0	1	1	0	7	1	1	1	1	0	1	1	0	0	0	1	1	8	1	1	1	0	0	1
Ecuador	6.5	12	Girl	0	1	1	1	1	1	0	1	1	0	0	1	1	9	1	0	0	1	1	1	1	1	0	1	1	1	9	1	1	0	0	1	1	1	1	0	1	1	1	9	1	1	0	0	1	1
Ecuador	12	15	Girl	0	0	1	1	1	0	0	0	1	0	1	0	0	5	0	0	0	0	1	0	1	0	1	0	1	0	4	0	0	1	0	0	0	1	0	1	0	1	1	5	1	0	1	1	1	1
Ecuador	12	15	Girl	0	1	1	1	0	1	1	1	0	0	1	1	1	9	0	0	0	1	0	0	1	1	0	1	0	1	5	0	1	1	1	1	1	1	1	1	1	1	1	11	1	1	1	1	1	1
Ecuador	12	15	Boy	1	1	0	1	1	0	0	0	0	0	0	0	0	3	1	1	1	1	1	1	0	0	0	0	0	0	6	1	1	1	1	1	1	1	1	0	0	0	0	8	1	1	1	1	1	1
Ecuador	16.5	15	Girl	0	1	1	0	1	0	1	0	1	1	0	0	0	6	1	1	1	1	1	1	1	1	1	0	1	1	11	1	1	1	1	1	1	1	1	1	1	1	0	11	1	1	1	1	1	1
Ecuador	17	15	Girl	0	1	1	1	1	1	0	1	0	1	0	1	0	8	1	1	1	1	1	1	1	0	1	1	1	0	10	1	1	1	1	1	1	1	0	1	1	1	1	11	1	1	0	1	1	1
Ecuador	12	15	Boy	1	1	1	1	0	0	0	1	1	0	1	0	1	7	1	1	1	0	0	1	1	1	1	0	0	0	7	1	1	1	0	1	1	1	1	1	1	0	0	9	1	1	1	1	1	1
Ecuador	7	15	Girl	0	1	1	0	1	0	0	0	0	0	0	1	1	5	1	1	0	1	0	0	0	0	0	1	1	1	6	0	1	0	1	0	1	1	0	0	1	1	1	7	1	1	0	1	0	1
Ecuador	17	17	Boy	1	1	1	1	0	0	1	0	1	0	0	0	0	5	0	0	0	1	1	0	1	0	1	0	1	0	5	1	0	1	0	1	1	1	1	1	1	1	1	10	1	1	1	0	1	1
Ecuador	12	9	Girl	0	1	1	0	0	1	0	0	0	0	1	0	1	5	1	1	0	0	1	0	0	1	0	1	1	0	6	1	0	0	1	1	0	1	0	0	0	0	1	5	0	1	0	1	1	1
Ecuador	9	11	Boy	1	1	0	0	1	0	0	0	0	0	0	0	0	2	1	1	1	1	0	0	0	0	0	1	1	1	7	1	1	1	1	0	0	0	0	1	1	1	1	8	1	0	1	1	0	1
Ecuador	12	8	Girl	0	1	0	1	1	0	0	0	1	0	1	0	0	5	0	1	0	0	1	0	0	0	0	0	0	1	3	0	0	0	0	0	1	1	1	1	0	0	0	4	0	0	0	0	0	0
Ecuador	17	7	Boy	1	1	1	0	0	1	0	0	0	1	0	1	1	6	1	1	1	1	1	0	1	0	1	0	1	1	9	1	1	0	1	1	0	0	0	1	0	1	1	7	1	1	1	1	1	0
Ecuador	16	13	Girl	0	1	1	1	1	0	0	0	1	1	1	0	1	8	1	0	0	0	1	0	0	0	0	1	0	1	4	1	1	0	0	1	1	0	0	0	1	0	1	6	1	1	0	0	1	0
Ecuador	17	6	Boy	1	1	1	1	0	0	1	1	0	0	0	0	0	5	1	1	1	0	0	1	1	0	0	0	0	0	5	1	1	1	0	0	1	1	0	0	0	0	0	5	1	1	0	0	1	1
Ecuador	7	6	Girl	0	0	0	0	0	1	0	0	1	0	0	0	1	3	0	1	0	1	0	0	1	0	0	0	1	0	4	0	0	1	1	0	0	0	0	0	0	1	0	3	0	1	0	1	0	0
Ecuador	9.5	6	Boy	1	0	1	0	0	0	0	1	1	0	0	1	0	4	0	0	1	1	0	0	1	1	0	0	1	0	5	0	0	0	1	1	0	0	1	1	0	0	1	5	1	0	0	1	1	1
Ecuador	14.5	7	Boy	1	0	0	0	0	0	0	0	0	0	1	1	1	3	1	0	0	1	0	0	0	1	0	0	1	1	5	0	0	0	1	1	1	0	1	0	1	1	1	7	1	1	0	1	1	1
Ecuador	10	8	Girl	0	1	1	1	0	0	0	0	0	0	1	0	1	5	1	1	1	0	0	1	0	0	0	0	0	0	4	1	1	1	1	0	1	0	1	0	0	1	0	7	1	1	1	0	0	1
Ecuador	10	7	Boy	1	1	1	0	0	0	1	0	0	0	0	1	0	4	0	1	0	0	0	1	1	0	0	0	1	1	5	1	0	1	0	1	0	0	0	0	0	1	0	4	1	1	0	0	0	1
Ecuador	12	13	Girl	0	0	1	1	1	0	1	0	0	0	0	1	0	5	1	0	0	0	0	0	0	0	1	1	1	1	5	1	0	1	1	1	1	0	0	1	0	1	1	8	1	0	0	1	1	1
Ecuador	7	11	Girl	0	1	0	1	1	0	0	1	0	0	1	1	1	7	0	1	0	0	1	1	0	1	0	0	0	1	5	1	1	1	1	0	1	0	1	1	0	1	1	9	1	1	1	1	1	0
Ecuador	16	15	Boy	1	1	1	0	1	1	1	0	0	0	1	1	1	8	1	1	1	1	0	0	1	1	0	0	1	1	8	1	1	0	1	1	0	1	1	1	0	1	0	8	0	0	0	0	1	0
Ecuador	16.5	11	Girl	0	1	1	0	0	0	0	1	0	1	0	0	0	4	1	0	0	1	0	1	1	0	1	1	1	1	8	1	1	0	1	1	1	1	1	1	1	1	1	11	1	1	1	1	1	1
Ecuador	17	7	Boy	1	0	0	1	0	1	0	1	0	1	0	1	1	6	0	1	1	1	1	0	0	0	0	0	1	1	6	1	1	0	0	1	0	0	0	1	1	0	1	6	0	1	1	0	1	0
Ecuador	19	9	Boy	1	0	0	0	0	0	1	1	1	0	0	0	0	3	1	1	0	0	1	1	1	1	0	1	0	1	8	0	1	0	0	1	0	1	1	0	1	1	1	7	1	1	0	0	1	1
Ecuador	17	9	Girl	0	1	0	0	1	0	0	0	0	0	1	0	0	3	1	1	0	1	1	0	1	0	0	1	1	1	8	1	1	1	0	1	1	1	0	0	1	1	1	9	1	1	1	1	1	1
Ecuador	16	17	Girl	0	1	1	1	0	0	1	0	0	0	0	1	1	6	1	1	0	1	1	1	0	1	0	0	0	0	6	1	1	0	1	0	1	1	1	0	1	1	0	8	1	0	0	1	1	1
Ecuador	16	17	Girl	0	1	1	1	1	0	1	0	1	1	1	0	0	8	1	1	1	0	1	1	1	1	1	1	1	1	11	1	1	1	1	1	1	1	1	1	1	1	1	12	1	1	1	1	1	1
Ecuador	11	16	Girl	0	1	1	1	1	1	0	1	1	1	1	1	0	10	1	1	1	1	1	1	1	1	1	0	0	1	10	1	1	1	0	1	1	1	1	1	1	1	1	11	1	1	1	0	1	1
Ecuador	12	7	Boy	1	1	1	1	0	0	0	0	1	0	1	0	0	5	1	1	0	1	1	0	0	0	0	1	0	0	5	1	1	0	0	1	1	1	1	0	1	0	0	7	1	1	1	0	1	1
Ecuador	6	8	Girl	0	0	1	0	1	0	0	0	0	1	0	0	1	4	1	1	1	0	1	1	0	0	1	0	0	1	7	1	1	1	1	1	1	0	0	1	1	1	0	9	1	1	1	1	1	1
Ecuador	9	6	Girl	0	0	1	1	1	1	0	0	1	0	1	1	1	8	1	1	0	1	0	0	0	1	0	0	0	0	4	1	1	0	0	0	1	1	1	0	0	0	0	5	1	0	1	0	1	0
Ecuador	9	10	Girl	0	0	1	1	0	1	0	0	1	0	1	1	0	6	0	1	1	1	0	0	0	1	1	1	1	0	7	1	0	1	1	1	0	1	1	1	1	0	0	8	1	0	1	1	1	1
Ecuador	12	6	Boy	1	1	0	0	0	0	0	0	0	0	1	0	1	3	1	1	0	0	0	1	1	0	0	1	0	1	6	0	1	1	0	1	1	1	0	0	1	0	1	7	1	1	1	0	0	0
Ecuador	17	13	Boy	1	1	1	1	0	0	0	0	0	0	0	0	1	4	0	0	0	1	1	1	1	0	1	1	0	1	7	1	1	1	1	1	1	1	1	1	0	1	0	10	1	1	0	0	1	1
Ecuador	17	12	Girl	0	1	0	1	0	0	0	0	0	0	1	1	1	5	1	1	0	0	1	0	0	0	0	1	1	1	6	0	1	0	1	1	0	0	0	1	1	1	1	7	1	1	1	0	0	0
Ecuador	12	10	Girl	0	1	1	1	1	0	0	0	0	0	1	0	1	6	1	0	0	1	1	1	1	0	1	1	0	1	8	1	1	1	1	1	1	1	1	1	1	1	0	11	1	1	1	1	1	1
Ecuador	17	9	Girl	0	1	0	0	1	1	0	0	0	1	1	1	0	6	0	1	1	0	0	0	1	0	0	0	0	1	4	0	1	1	1	1	1	1	1	1	0	1	1	10	0	1	1	1	1	1
Ecuador	7	15	Girl	0	1	0	1	0	1	0	0	1	1	1	1	1	8	1	1	1	0	1	1	1	1	1	1	1	1	11	1	1	1	1	1	1	1	1	1	1	1	1	12	1	1	1	1	1	1
Ecuador	10	9	Boy	1	0	0	1	0	1	0	1	0	1	1	0	1	6	1	1	1	0	1	1	1	0	0	1	0	1	8	0	1	1	0	1	1	1	0	1	1	1	1	9	1	1	1	0	1	1
Ecuador	6	14	Girl	0	1	0	1	1	0	0	0	0	0	1	0	0	4	0	0	0	0	0	1	0	0	1	0	1	1	4	0	0	0	0	1	0	1	1	0	0	0	0	3	0	1	0	1	1	1
Ecuador	7	12	Boy	1	0	1	1	0	0	0	0	0	0	0	0	0	2	1	1	1	1	0	1	0	0	0	0	0	0	5	1	1	1	1	1	1	0	0	0	0	0	0	6	1	1	1	1	1	1
Ecuador	7	11	Boy	1	1	1	0	0	1	0	1	0	1	1	0	1	7	1	1	1	0	1	1	1	0	1	1	0	1	9	1	1	1	1	1	1	0	1	1	1	0	1	10	1	1	1	1	1	1
Ecuador	10	12	Girl	0	0	1	0	0	1	1	1	0	1	1	0	1	7	0	1	1	0	1	1	1	0	1	1	1	1	9	1	1	1	0	1	1	1	0	1	1	1	1	10	1	1	1	1	1	1
Ecuador	10	16	Boy	1	1	0	1	0	1	0	0	0	1	1	1	1	7	1	0	1	1	1	1	1	1	1	1	0	1	10	1	1	1	1	1	1	1	1	1	1	1	1	12	1	1	1	1	1	1
Ecuador	10	8	Boy	1	1	1	1	1	0	0	0	1	0	1	0	0	6	1	1	1	0	1	1	0	1	0	0	0	1	7	1	1	1	0	1	1	0	1	1	0	0	1	8	1	1	1	1	0	1
Ecuador	17	15	Boy	1	1	0	1	1	0	0	0	0	0	1	1	0	5	0	0	1	1	1	1	1	1	1	0	1	1	9	1	1	1	0	1	1	1	1	1	1	1	1	11	1	1	1	1	1	1
Ecuador	12	16	Girl	0	1	1	1	0	1	0	0	1	0	0	0	0	5	1	1	1	1	0	0	0	1	1	0	0	0	6	1	1	0	1	1	0	0	1	1	1	0	0	7	1	1	0	1	1	0
Ecuador	22	17	Boy	1	1	0	0	1	1	0	0	0	0	0	0	1	4	1	1	1	0	0	0	0	0	0	0	0	0	3	0	1	1	1	1	0	0	0	1	0	1	1	7	1	1	1	1	0	0
Ecuador	12	16	Girl	0	1	1	1	0	1	1	0	1	1	0	0	0	7	0	0	0	1	0	0	0	1	0	1	1	1	5	1	1	1	1	1	1	0	0	0	1	1	0	8	1	1	1	1	0	1
Ecuador	0	16	Girl	0	1	1	1	1	1	1	0	0	0	1	0	0	7	1	1	1	1	1	0	1	0	1	1	1	1	10	1	1	1	1	0	1	1	1	1	1	1	1	11	1	1	1	1	0	0
Ecuador	17	15	Boy	1	1	1	1	0	0	0	0	0	0	0	1	0	4	1	1	1	1	1	0	0	0	1	0	0	0	6	1	1	1	1	1	1	0	0	1	1	1	0	9	1	1	1	0	0	1
Ecuador	17	15	Boy	1	1	1	1	0	0	0	0	0	0	1	1	1	6	1	1	0	0	1	1	1	1	0	0	1	1	8	1	1	1	0	1	1	1	0	1	0	1	1	9	1	1	1	0	0	1
[truncated: 34 more columns]
